# Supplementary material for: Restricted Feeding Resets the Peripheral Clocks of the Digestive System
Source: Biomedicines. 2023 May 17;11(5):1463. doi: 10.3390/biomedicines11051463 (PMC10216133; doi:10.3390/biomedicines11051463)
Supplement: Supplementary file 1 [file biomedicines-11-01463-s001.zip]

Archive with 1 entries (1 files):
- biomedicines-2365861-supplementary.xlsx
