# Supplementary material for: Restricted Feeding Resets the Peripheral Clocks of the Digestive System
Source: Biomedicines. 2023 May 17;11(5):1463. doi: 10.3390/biomedicines11051463 (PMC10216133; doi:10.3390/biomedicines11051463)
Supplement: Supplementary file 1 [file biomedicines-11-01463-s001.zip › biomedicines-2365861-supplementary.xlsx]

## Sheet: SCN_Co
hr	SCN_Control
24.0667	10498.9
24.0833	10505.7
24.1	10499.2
24.1167	10505.7
24.1333	10510.4
24.15	10505.6
24.1667	10502.4
24.1833	10500.4
24.2	10488.1
24.2167	10474.2
24.2333	10464.4
24.25	10451.6
24.2667	10433.2
24.2833	10413.6
24.3	10397
24.3167	10390.5
24.3333	10382.2
24.35	10393.1
24.3667	10402.7
24.3833	10410
24.4	10414
24.4167	10422.3
24.4333	10416.2
24.45	10422.7
24.4667	10433.5
24.4833	10441.2
24.5	10456.8
24.5167	10476
24.5333	10490.7
24.55	10504.1
24.5667	10519
24.5833	10510.4
24.6	10504.9
24.6167	10496.1
24.6333	10478.4
24.65	10466.2
24.6667	10470.3
24.6833	10461
24.7	10449.4
24.7167	10447.5
24.7333	10431.3
24.75	10415.1
24.7667	10409.7
24.7833	10410.3
24.8	10408.4
24.8167	10424
24.8333	10436.7
24.85	10445.6
24.8667	10450.6
24.8833	10456.7
24.9	10451.9
24.9167	10445.6
24.9333	10447
24.95	10445.3
24.9667	10445.2
24.9833	10445.3
25	10459.4
25.0167	10465.5
25.0333	10482.9
25.05	10496.2
25.0667	10519.5
25.0833	10533.1
25.1	10552.2
25.1167	10564.9
25.1333	10587.6
25.15	10593
25.1667	10595.3
25.1833	10593.4
25.2	10594.1
25.2167	10582.8
25.2333	10587.2
25.25	10596.7
25.2667	10612.9
25.2833	10623.4
25.3	10640.9
25.3167	10651.8
25.3333	10656.8
25.35	10649
25.3667	10647.6
25.3833	10632.2
25.4	10621.6
25.4167	10617.7
25.4333	10629
25.45	10633.6
25.4667	10657.2
25.4833	10674.5
25.5	10686
25.5167	10694.9
25.5333	10710.2
25.55	10718.5
25.5667	10721.8
25.5833	10729.2
25.6	10736
25.6167	10740.4
25.6333	10745.6
25.65	10758.1
25.6667	10767.3
25.6833	10777.2
25.7	10792.2
25.7167	10809.9
25.7333	10839.8
25.75	10872
25.7667	10886.8
25.7833	10898.2
25.8	10894.2
25.8167	10876.4
25.8333	10852.6
25.85	10846.2
25.8667	10834
25.8833	10853.2
25.9	10878.6
25.9167	10913.9
25.9333	10943.8
25.95	10975.9
25.9667	10979.7
25.9833	10982.8
26	10982.2
26.0167	10988.2
26.0333	10998.6
26.05	11011.9
26.0667	11016
26.0833	11027.2
26.1	11025.3
26.1167	11027.9
26.1333	11043.4
26.15	11070.2
26.1667	11079.2
26.1833	11111.1
26.2	11133.5
26.2167	11147.9
26.2333	11162.4
26.25	11190.8
26.2667	11202
26.2833	11213.9
26.3	11239.4
26.3167	11261.2
26.3333	11292.8
26.35	11334
26.3667	11374.2
26.3833	11396.8
26.4	11417.3
26.4167	11417.6
26.4333	11409
26.45	11421.4
26.4667	11428.1
26.4833	11437.6
26.5	11458.2
26.5167	11483.2
26.5333	11490.1
26.55	11517.3
26.5667	11539.8
26.5833	11568
26.6	11590.5
26.6167	11614.8
26.6333	11628.6
26.65	11650
26.6667	11645.5
26.6833	11631.8
26.7	11608.1
26.7167	11590.6
26.7333	11572
26.75	11581.6
26.7667	11619.6
26.7833	11668
26.8	11712.6
26.8167	11749.6
26.8333	11774.8
26.85	11779.9
26.8667	11784.2
26.8833	11782.1
26.9	11788.8
26.9167	11794.5
26.9333	11814
26.95	11827.4
26.9667	11850
26.9833	11864.1
27	11884.7
27.0167	11902.8
27.0333	11960.6
27.05	12026.8
27.0667	12102.3
27.0833	12194.6
27.1	12281.9
27.1167	12318.4
27.1333	12360.6
27.15	12412.7
27.1667	12426.7
27.1833	12453.4
27.2	12503.4
27.2167	12513.3
27.2333	12511.8
27.25	12526.4
27.2667	12505.2
27.2833	12498.8
27.3	12523.1
27.3167	12542.8
27.3333	12586.4
27.35	12674.3
27.3667	12726
27.3833	12784
27.4	12843.3
27.4167	12860.4
27.4333	12865.1
27.45	12887.8
27.4667	12885.3
27.4833	12903.8
27.5	12940.7
27.5167	12955.4
27.5333	12986.3
27.55	13029.7
27.5667	13029.9
27.5833	13056.5
27.6	13093
27.6167	13091.9
27.6333	13110.8
27.65	13158.6
27.6667	13157.2
27.6833	13177.6
27.7	13221
27.7167	13228.5
27.7333	13245.6
27.75	13289.1
27.7667	13300
27.7833	13334.2
27.8	13373.3
27.8167	13385.3
27.8333	13411.2
27.85	13456.4
27.8667	13450.8
27.8833	13477.7
27.9	13527
27.9167	13549.4
27.9333	13582.2
27.95	13636.5
27.9667	13657.9
27.9833	13692.1
28	13736.1
28.0167	13754.5
28.0333	13799.1
28.05	13855.7
28.0667	13856.6
28.0833	13874.3
28.1	13900
28.1167	13878.5
28.1333	13882.1
28.15	13914
28.1667	13924.9
28.1833	13975.6
28.2	14058.2
28.2167	14107.5
28.2333	14185.4
28.25	14259
28.2667	14276.8
28.2833	14281.2
28.3	14288.1
28.3167	14255.5
28.3333	14245.6
28.35	14225.4
28.3667	14226.3
28.3833	14217.6
28.4	14248
28.4167	14251.8
28.4333	14320.6
28.45	14359.4
28.4667	14427.4
28.4833	14441.6
28.5	14488.2
28.5167	14483.4
28.5333	14509.3
28.55	14498.9
28.5667	14547.1
28.5833	14552.5
28.6	14591.4
28.6167	14597
28.6333	14644.4
28.65	14645.6
28.6667	14705
28.6833	14734.6
28.7	14810.3
28.7167	14861.6
28.7333	14948.6
28.75	14979.3
28.7667	15033.8
28.7833	15038.1
28.8	15056.8
28.8167	15045.2
28.8333	15073
28.85	15069.7
28.8667	15109.8
28.8833	15120.8
28.9	15165.8
28.9167	15173.1
28.9333	15212.8
28.95	15221.1
28.9667	15274.6
28.9833	15291.4
29.0333	15347
29.05	15400.6
29.0667	15466.2
29.0833	15484.2
29.1	15539.3
29.1167	15561.2
29.1333	15558
29.15	15560.5
29.1667	15589.5
29.1833	15582.4
29.2	15614.8
29.2167	15655.6
29.2333	15678.9
29.25	15713.9
29.2667	15761.7
29.2833	15761.5
29.3	15793.6
29.3167	15833.8
29.3333	15843.6
29.35	15871
29.3667	15922.3
29.3833	15928
29.4	15959.9
29.4167	16000.8
29.4333	16009.6
29.45	16044.9
29.4667	16105.5
29.4833	16111.2
29.5	16145.8
29.5167	16196
29.5333	16187
29.55	16184.1
29.5667	16209.4
29.5833	16183.6
29.6	16180.9
29.6167	16229.7
29.6333	16261.4
29.65	16332.9
29.6667	16423.8
29.6833	16470.8
29.7	16510.6
29.7167	16538.8
29.7333	16509.1
29.75	16516.9
29.7667	16552.3
29.7833	16557.6
29.8	16600.9
29.8167	16654.5
29.8333	16654.6
29.85	16658.3
29.8667	16675.6
29.8833	16649.5
29.9	16656.3
29.9167	16689
29.9333	16699.1
29.95	16735.6
29.9667	16799.6
29.9833	16811.8
30	16850.8
30.0167	16906.2
30.0333	16914.5
30.05	16932
30.0667	16982.9
30.0833	16964.6
30.1	16968.1
30.1167	17009.1
30.1333	17022.8
30.15	17054.8
30.1667	17145.9
30.1833	17181.2
30.2	17218.8
30.2167	17265.2
30.2333	17260.9
30.25	17237.3
30.2667	17230.2
30.2833	17191.2
30.3	17180.9
30.3167	17205.9
30.3333	17219.6
30.35	17275.6
30.3667	17345.6
30.3833	17370.8
30.4	17412.7
30.4167	17468.2
30.4333	17470
30.45	17491.5
30.4667	17526.8
30.4833	17511.5
30.5	17518
30.5167	17556.8
30.5333	17561.2
30.55	17590
30.5667	17647.2
30.5833	17646.8
30.6	17656
30.6167	17680.2
30.6333	17657.8
30.65	17649.6
30.6667	17680.2
30.6833	17677.3
30.7	17699.4
30.7167	17752.4
30.7333	17766.8
30.75	17790.7
30.7667	17819.8
30.7833	17807.5
30.8	17819.7
30.8167	17853.7
30.8333	17853
30.85	17901.1
30.8667	17978
30.8833	18001.4
30.9	18045.1
30.9167	18105.9
30.9333	18097.2
30.95	18088.5
30.9667	18109.9
30.9833	18093.3
31	18100.9
31.0167	18145.5
31.0333	18163.6
31.05	18201.7
31.0667	18241.5
31.0833	18238.9
31.1	18247.6
31.1167	18270.6
31.1333	18249.4
31.15	18272.6
31.1667	18325.8
31.1833	18338.9
31.2	18360.2
31.2167	18383.2
31.2333	18362.7
31.25	18336.9
31.2667	18330.3
31.2833	18308.8
31.3	18337
31.3167	18370.2
31.3333	18380.7
31.35	18427.1
31.3667	18492.2
31.3833	18492.5
31.4	18518.2
31.4167	18549
31.4333	18509.6
31.45	18464.2
31.4667	18456.2
31.4833	18409.5
31.5	18406.9
31.5167	18451.3
31.5333	18466.2
31.55	18492.7
31.5667	18549.4
31.5833	18551.7
31.6	18563.9
31.6167	18595.2
31.6333	18582.4
31.65	18580.2
31.6667	18593.4
31.6833	18558.9
31.7	18558.8
31.7167	18586.2
31.7333	18579.4
31.75	18611.1
31.7667	18676.3
31.7833	18693.8
31.8	18744.8
31.8167	18799.5
31.8333	18796.6
31.85	18808.2
31.8667	18839.6
31.8833	18798.8
31.9	18794.2
31.9167	18814.4
31.9333	18789.2
31.95	18766.2
31.9667	18790.2
31.9833	18766.7
32	18754.5
32.0167	18762
32.0333	18746.6
32.05	18731.8
32.0667	18736.4
32.0833	18704.1
32.1	18698.7
32.1167	18707.3
32.1333	18689.3
32.15	18681.6
32.1667	18697.9
32.1833	18667.9
32.2	18667.1
32.2167	18676.3
32.2333	18662.7
32.25	18684.6
32.2667	18735.3
32.2833	18742.6
32.3	18776.4
32.3167	18833.3
32.3333	18825.9
32.35	18833.1
32.3667	18862.5
32.3833	18851.8
32.4	18853.4
32.4167	18880.6
32.4333	18861
32.45	18868.6
32.4667	18899.2
32.4833	18875.6
32.5	18868.6
32.5167	18895.2
32.5333	18853.4
32.55	18816.6
32.5667	18820.2
32.5833	18800.8
32.6	18792.8
32.6167	18814.7
32.6333	18813.4
32.65	18806.4
32.6667	18805.1
32.6833	18762.2
32.7	18745.6
32.7167	18739.7
32.7333	18735.3
32.75	18767.3
32.7667	18825.1
32.7833	18841.8
32.8	18871.1
32.8167	18890.5
32.8333	18850.4
32.85	18820.6
32.8667	18821.3
32.8833	18791.9
32.9	18789.3
32.9167	18806.1
32.9333	18786.9
32.95	18771
32.9667	18771.1
32.9833	18724.6
33	18707.4
33.0167	18714
33.0333	18692
33.05	18704.7
33.0667	18748
33.0833	18747.9
33.1	18771.7
33.1167	18800.4
33.1333	18764.1
33.15	18750.4
33.1667	18757.5
33.1833	18711.8
33.2	18697.9
33.2167	18716.2
33.2333	18676.2
33.25	18651.8
33.2667	18653.8
33.2833	18610.7
33.3	18598.2
33.3167	18608.4
33.3333	18578.7
33.35	18569.2
33.3667	18584.4
33.3833	18543.4
33.4	18534
33.4167	18535.2
33.4333	18488.5
33.45	18480.7
33.4667	18486.5
33.4833	18435.5
33.5	18437.8
33.5167	18472.2
33.5333	18423.4
33.55	18416.5
33.5667	18458.2
33.5833	18437.3
33.6	18432.9
33.6167	18465.4
33.6333	18442.8
33.65	18427.5
33.6667	18428.7
33.6833	18393
33.7	18383.6
33.7167	18408.4
33.7333	18376.8
33.75	18371.1
33.7667	18369.2
33.7833	18328
33.8	18297.6
33.8167	18285.4
33.8333	18215.3
33.85	18179.3
33.8667	18159.5
33.8833	18082
33.9	18036.7
33.9167	18041.9
33.9333	17994
33.95	17967.3
33.9667	17981.2
33.9833	17971.1
34	17954.7
34.0167	17970.8
34.0333	17945.8
34.05	17938.2
34.0667	17925
34.0833	17893.8
34.1	17892
34.1167	17908.3
34.1333	17887.1
34.15	17907.4
34.1667	17934.2
34.1833	17905.6
34.2	17904.2
34.2167	17911.2
34.2333	17856.9
34.25	17835.2
34.2667	17838
34.2833	17787.8
34.3	17771
34.3167	17780.6
34.3333	17724.4
34.35	17673.9
34.3667	17653.4
34.3833	17587.8
34.4	17545.9
34.4167	17538.4
34.4333	17506
34.45	17490.4
34.4667	17491.9
34.4833	17448.7
34.5	17441.9
34.5167	17452.2
34.5333	17412.6
34.55	17382.4
34.5667	17373.3
34.5833	17293.7
34.6	17244.2
34.6167	17234.2
34.6333	17213.6
34.65	17215.4
34.6667	17256.1
34.6833	17240
34.7	17235
34.7167	17231.4
34.7333	17196
34.75	17165.2
34.7667	17153.5
34.7833	17103.5
34.8	17063.9
34.8167	17032.6
34.8333	16982.7
34.85	16960.7
34.8667	16957.4
34.8833	16930.1
34.9	16928.4
34.9167	16930.5
34.9333	16905.6
34.95	16888.3
34.9667	16886.4
34.9833	16839.8
35	16823.7
35.0167	16797.8
35.0333	16751
35.05	16723.2
35.0667	16722.8
35.0833	16683.5
35.1	16693.2
35.1167	16710.1
35.1333	16684.1
35.15	16671
35.1667	16670
35.1833	16607
35.2	16565.4
35.2167	16552.4
35.2333	16492.4
35.25	16449.3
35.2667	16426.2
35.2833	16386.2
35.3	16361.3
35.3167	16375.3
35.3333	16358.3
35.35	16374.5
35.3667	16383
35.3833	16356.2
35.4	16339.7
35.4167	16336.4
35.4333	16305.1
35.45	16308
35.4667	16302.6
35.4833	16256.6
35.5	16246.4
35.5167	16234
35.5333	16168.7
35.55	16158.6
35.5667	16168.2
35.5833	16108.4
35.6	16060.2
35.6167	16033.5
35.6333	15950.5
35.65	15881.8
35.6667	15854.5
35.6833	15798.6
35.7	15769.8
35.7167	15770.4
35.7333	15744.6
35.75	15730.9
35.7667	15745.6
35.7833	15713.1
35.8	15695
35.8167	15692.3
35.8333	15649.7
35.85	15629.1
35.8667	15631.1
35.8833	15582.3
35.9	15543.6
35.9167	15537.3
35.9333	15472.2
35.95	15434.6
35.9667	15432.8
35.9833	15401.4
36	15386
36.0167	15403.6
36.0333	15383.1
36.05	15379.6
36.0667	15380.9
36.0833	15327.2
36.1	15287.2
36.1167	15250
36.1333	15162.8
36.15	15109.4
36.1667	15086
36.1833	15037.8
36.2	15027.2
36.2167	15048
36.2333	15039.2
36.25	15043.6
36.2667	15054.7
36.2833	15015.6
36.3	14996.8
36.3167	14973.4
36.3333	14912.2
36.35	14871.6
36.3667	14849.7
36.3833	14778.1
36.4	14748.4
36.4167	14752.3
36.4333	14714.4
36.45	14714.2
36.4667	14736
36.4833	14699.3
36.5	14662.1
36.5167	14653.7
36.5333	14581.8
36.55	14529.7
36.5667	14510.3
36.5833	14472.4
36.6	14447
36.6167	14450.4
36.6333	14414.1
36.65	14383.6
36.6667	14360.3
36.6833	14302.2
36.7	14264
36.7167	14262.5
36.7333	14244.2
36.75	14245.5
36.7667	14255.6
36.7833	14228.4
36.8	14211
36.8167	14197.4
36.8333	14147.8
36.85	14127.2
36.8667	14128.2
36.8833	14076.4
36.9	14056.8
36.9167	14055.3
36.9333	14020.4
36.95	13995.9
36.9667	14011.6
36.9833	13980.6
37	13954.9
37.0167	13937.3
37.0333	13890.6
37.05	13836.9
37.0667	13807.6
37.0833	13759.1
37.1	13745.1
37.1167	13749.6
37.1333	13741.8
37.15	13735.2
37.1667	13739
37.1833	13679.3
37.2	13627.3
37.2167	13587.8
37.2333	13524.4
37.25	13499.3
37.2667	13521.4
37.2833	13513.5
37.3	13513.4
37.3167	13521.7
37.3333	13476.4
37.35	13433
37.3667	13412.2
37.3833	13364.4
37.4	13348.1
37.4167	13346.1
37.4333	13311
37.45	13295.6
37.4667	13291.2
37.4833	13248.3
37.5	13219.1
37.5167	13210.5
37.5333	13163.2
37.55	13158.8
37.5667	13175.6
37.5833	13180
37.6	13203.7
37.6167	13242.2
37.6333	13208.4
37.65	13179.1
37.6667	13148.1
37.6833	13067.1
37.7	13000.4
37.7167	12961.2
37.7333	12904.3
37.75	12875.5
37.7667	12876.6
37.7833	12853
37.8	12859.8
37.8167	12870
37.8333	12834.5
37.85	12805.8
37.8667	12796.3
37.8833	12748.8
37.9	12717.6
37.9167	12712.5
37.9333	12695
37.95	12677.3
37.9667	12681.2
37.9833	12663.8
38	12650
38.0167	12639.6
38.0333	12603
38.05	12564.5
38.0667	12532.6
38.0833	12483.4
38.1	12439.9
38.1167	12416.8
38.1333	12370.6
38.15	12334.9
38.1667	12306.1
38.1833	12267.3
38.2	12258.8
38.2167	12267.6
38.2333	12260.8
38.25	12277
38.2667	12299.7
38.2833	12258.2
38.3	12238.8
38.3167	12228.9
38.3333	12188.4
38.35	12160.8
38.3667	12176.2
38.3833	12149.3
38.4	12136.6
38.4167	12140.1
38.4333	12110.8
38.45	12072.4
38.4667	12064.3
38.4833	12028.3
38.5	11996.7
38.5167	11992
38.5333	11987.2
38.55	11981.6
38.5667	11981.8
38.5833	11948
38.6	11917.9
38.6167	11888.6
38.6333	11836.2
38.65	11805.4
38.6667	11819.8
38.6833	11812.1
38.7	11817
38.7167	11843.3
38.7333	11846.8
38.75	11830.7
38.7667	11820.2
38.7833	11783.7
38.8	11755.5
38.8167	11724.5
38.8333	11691.2
38.85	11676.4
38.8667	11665.4
38.8833	11629.6
38.9	11630.6
38.9167	11626.8
38.9333	11592.4
38.95	11589.8
38.9667	11592.1
38.9833	11549.2
39	11529
39.0167	11529.7
39.0333	11479
39.05	11449.1
39.0667	11441.6
39.0833	11407.2
39.1	11384.5
39.1167	11401.2
39.1333	11388.6
39.15	11385.7
39.1667	11385.8
39.1833	11352.5
39.2	11315.2
39.2167	11295.2
39.2333	11247.1
39.25	11229.1
39.2667	11235.5
39.2833	11216.9
39.3	11211.3
39.3167	11229
39.3333	11215.2
39.35	11213.7
39.3667	11239.4
39.3833	11236.6
39.4	11231.7
39.4167	11226.9
39.4333	11176.8
39.45	11140
39.4667	11105.2
39.4833	11061
39.5	11050.9
39.5167	11069.4
39.5333	11042.5
39.55	11041.9
39.5667	11042.8
39.5833	11009.8
39.6	10988
39.6167	10982
39.6333	10953
39.65	10940
39.6667	10935
39.6833	10905.2
39.7	10900.7
39.7167	10905.5
39.7333	10884.3
39.75	10872.1
39.7667	10868.6
39.7833	10840.4
39.8	10823.5
39.8167	10816.4
39.8333	10789
39.85	10765.9
39.8667	10742
39.8833	10694.2
39.9	10666.2
39.9167	10656.6
39.9333	10649.7
39.95	10680.2
39.9667	10714
39.9833	10714.9
40	10723.6
40.0167	10719
40.0333	10662
40.05	10630.5
40.0667	10618.8
40.0833	10583.8
40.1	10578.7
40.1167	10593.4
40.1333	10572.2
40.15	10562.1
40.1667	10553.6
40.1833	10508.1
40.2	10478.6
40.2167	10474.8
40.2333	10433.6
40.25	10423.8
40.2667	10433.4
40.2833	10426.4
40.3	10430.7
40.3167	10463.2
40.3333	10454.4
40.35	10454.7
40.3667	10451.4
40.3833	10406.9
40.4	10359.2
40.4167	10334.6
40.4333	10280.1
40.45	10251.6
40.4667	10251.5
40.4833	10247.2
40.5	10255.8
40.5167	10285.5
40.5333	10273.6
40.55	10269
40.5667	10267.8
40.5833	10246.8
40.6	10237
40.6167	10255.3
40.6333	10248.9
40.65	10249.1
40.6667	10233.9
40.6833	10195.2
40.7	10171.9
40.7167	10155.2
40.7333	10129.1
40.75	10132.8
40.7667	10142.9
40.7833	10116.7
40.8	10119.1
40.8167	10116
40.8333	10093.6
40.85	10084.8
40.8667	10085.1
40.8833	10045.4
40.9	10019.7
40.9167	10012
40.9333	9983.32
40.95	9973.72
40.9667	9978.36
40.9833	9968.2
41	9959.76
41.0167	9960.68
41.0333	9944.6
41.05	9943.28
41.0667	9946.28
41.0833	9924.16
41.1	9919.76
41.1167	9918.72
41.1333	9897.32
41.15	9897.08
41.1667	9902.68
41.1833	9881.08
41.2	9879.24
41.2167	9890.88
41.2333	9872.56
41.25	9881.64
41.2667	9892.92
41.2833	9864.92
41.3	9832.04
41.3167	9813.64
41.3333	9750.84
41.35	9710.68
41.3667	9699.48
41.3833	9682.68
41.4	9671.68
41.4167	9695.8
41.4333	9696.12
41.45	9698.88
41.4667	9711.44
41.4833	9707
41.5	9706.92
41.5167	9720.8
41.5333	9707.6
41.55	9702.24
41.5667	9707.12
41.5833	9691.56
41.6	9678.44
41.6167	9686.24
41.6333	9667
41.65	9656.52
41.6667	9648.32
41.6833	9623.44
41.7	9607.12
41.7167	9607.6
41.7333	9595.64
41.75	9598.28
41.7667	9608.04
41.7833	9598.12
41.8	9605.56
41.8167	9615.32
41.8333	9607.44
41.85	9619.88
41.8667	9643.04
41.8833	9635.68
41.9	9639.88
41.9167	9652.68
41.9333	9627.52
41.95	9611.72
41.9667	9601.12
41.9833	9566.32
42	9540.48
42.0167	9545.24
42.0333	9514.32
42.05	9502.4
42.0667	9505.8
42.0833	9480.32
42.1	9457.6
42.1167	9462.28
42.1333	9438.84
42.15	9419.2
42.1667	9427.72
42.1833	9396.96
42.2	9374.72
42.2167	9370.36
42.2333	9340
42.25	9305.84
42.2667	9308.32
42.2833	9288.32
42.3	9273.44
42.3167	9289.08
42.3333	9287.04
42.35	9290.56
42.3667	9313.72
42.3833	9325.56
42.4	9336.32
42.4167	9359.68
42.4333	9353.56
42.45	9338.84
42.4667	9335.24
42.4833	9306.08
42.5	9292.12
42.5167	9290.48
42.5333	9270.28
42.55	9248.36
42.5667	9252.76
42.5833	9225.56
42.6	9212.64
42.6167	9221.84
42.6333	9210.72
42.65	9198.28
42.6667	9201.08
42.6833	9177.92
42.7	9164.72
42.7167	9169.76
42.7333	9157.16
42.75	9156.96
42.7667	9167.56
42.7833	9143.32
42.8	9127
42.8167	9109.44
42.8333	9067.4
42.85	9046.84
42.8667	9057.2
42.8833	9045.56
42.9	9067.08
42.9167	9105.44
42.9333	9111.28
42.95	9121.6
42.9667	9144.64
42.9833	9129.16
43	9129.08
43.0167	9136
43.0333	9117.8
43.05	9099.84
43.0667	9102.08
43.0833	9061.24
43.1	9047.88
43.1167	9033.56
43.1333	9010.92
43.15	8990.2
43.1667	9002.32
43.1833	8984.28
43.2	8993.2
43.2167	9007.72
43.2333	9001.48
43.25	8991.2
43.2667	8981.28
43.2833	8941.64
43.3	8916.2
43.3167	8910.08
43.3333	8890.52
43.35	8906.68
43.3667	8934.2
43.3833	8942.72
43.4	8961.52
43.4167	8985.52
43.4333	8962.08
43.45	8960.96
43.4667	8965.96
43.4833	8942.64
43.5	8932.84
43.5167	8940.56
43.5333	8915.52
43.55	8898.52
43.5667	8891.04
43.5833	8871.56
43.6	8875.24
43.6167	8885.68
43.6333	8876.68
43.65	8892
43.6667	8906.52
43.6833	8877.2
43.7	8867.56
43.7167	8864.6
43.7333	8817.72
43.75	8791.44
43.7667	8799.2
43.7833	8783.76
43.8	8788.28
43.8167	8825
43.8333	8825.48
43.85	8826.04
43.8667	8834.92
43.8833	8819.08
43.9	8791.12
43.9167	8786.48
43.9333	8766.28
43.95	8765.52
43.9667	8768.56
43.9833	8777.12
44	8787.44
44.0167	8797.92
44.0333	8769.08
44.05	8762.2
44.0667	8753.52
44.0833	8723.76
44.1	8704.04
44.1167	8711.88
44.1333	8688.24
44.15	8675.72
44.1667	8675.76
44.1833	8665.52
44.2	8664.64
44.2167	8674.96
44.2333	8658.64
44.25	8660.16
44.2667	8667.88
44.2833	8651.24
44.3	8654.44
44.3167	8673.36
44.3333	8659.68
44.35	8659.48
44.3667	8669.68
44.3833	8653.96
44.4	8654.72
44.4167	8676.92
44.4333	8666.76
44.45	8661.16
44.4667	8671.6
44.4833	8651.48
44.5	8633.4
44.5167	8643.28
44.5333	8637.32
44.55	8633.76
44.5667	8645.68
44.5833	8642.6
44.6	8642.72
44.6167	8654.16
44.6333	8645.76
44.65	8645.76
44.6667	8655.56
44.6833	8636.88
44.7	8625.76
44.7167	8630
44.7333	8609.44
44.75	8600.08
44.7667	8601.92
44.7833	8580.76
44.8	8560.36
44.8167	8557.44
44.8333	8526.52
44.85	8520.2
44.8667	8529.36
44.8833	8518.16
44.9	8520.28
44.9167	8545.64
44.9333	8542.44
44.95	8557.56
44.9667	8599.96
44.9833	8617.04
45	8630
45.0167	8653
45.0333	8636.16
45.05	8618.76
45.0667	8604.36
45.0833	8582.28
45.1	8564.32
45.1167	8568.28
45.1333	8543.48
45.15	8541.84
45.1667	8538.16
45.1833	8520.8
45.2	8506.28
45.2167	8515.12
45.2333	8492.4
45.25	8488.8
45.2667	8494.08
45.2833	8487.08
45.3	8483.72
45.3167	8501.84
45.3333	8499.08
45.35	8507.68
45.3667	8522.52
45.3833	8515.6
45.4	8504.56
45.4167	8503.4
45.4333	8480.8
45.45	8482.48
45.4667	8496.88
45.4833	8507.04
45.5	8520.68
45.5167	8544
45.5333	8530.6
45.55	8529
45.5667	8536.16
45.5833	8524.84
45.6	8519.24
45.6167	8522.4
45.6333	8506.28
45.65	8476.36
45.6667	8465
45.6833	8436.52
45.7	8433.28
45.7167	8442.92
45.7333	8453
45.75	8469.48
45.7667	8498.96
45.7833	8496.48
45.8	8489.84
45.8167	8495.8
45.8333	8478.88
45.85	8483
45.8667	8495.32
45.8833	8501.48
45.9	8510.08
45.9167	8528.92
45.9333	8514.52
45.95	8524.4
45.9667	8546.28
45.9833	8560.24
46	8588.16
46.0167	8623.6
46.0333	8625.08
46.05	8628.28
46.0667	8620.04
46.0833	8589.44
46.1	8565
46.1167	8553.56
46.1333	8522.84
46.15	8518.16
46.1667	8525.88
46.1833	8523.76
46.2	8533.96
46.2167	8558.92
46.2333	8556.44
46.25	8560.2
46.2667	8581.44
46.2833	8588.88
46.3	8596.84
46.3167	8617.36
46.3333	8606.84
46.35	8596.88
46.3667	8587.6
46.3833	8570.8
46.4	8563.08
46.4167	8589.84
46.4333	8589.16
46.45	8606.12
46.4667	8623.36
46.4833	8622.8
46.5	8621.76
46.5167	8639.84
46.5333	8623.64
46.55	8626.16
46.5667	8631.96
46.5833	8616.8
46.6	8616.8
46.6167	8634.52
46.6333	8626.84
46.65	8643.88
46.6667	8663.6
46.6833	8648.44
46.7	8652
46.7167	8655.12
46.7333	8631.4
46.75	8631.16
46.7667	8651.96
46.7833	8643.2
46.8	8664.76
46.8167	8691.68
46.8333	8687.4
46.85	8693.28
46.8667	8716.88
46.8833	8704.52
46.9	8713.84
46.9167	8750.8
46.9333	8754.68
46.95	8754.08
46.9667	8773.88
46.9833	8761.72
47	8739.96
47.0167	8741.44
47.0333	8745.72
47.05	8760.28
47.0667	8780.64
47.0833	8785.4
47.1	8803.96
47.1167	8815.84
47.1333	8807.4
47.15	8824.84
47.1667	8853.8
47.1833	8853.64
47.2	8869.48
47.2167	8888.88
47.2333	8875.32
47.25	8880.68
47.2667	8895.64
47.2833	8891.36
47.3	8899.92
47.3167	8931.08
47.3333	8934
47.35	8967.36
47.3667	9000.2
47.3833	9013.8
47.4	9036.6
47.4167	9062.32
47.4333	9037.84
47.45	9027.92
47.4667	9030.44
47.4833	8998.04
47.5	8998.68
47.5167	9023.44
47.5333	9037.84
47.55	9062.52
47.5667	9105.72
47.5833	9111.04
47.6	9130.6
47.6167	9147.24
47.6333	9138.72
47.65	9141.8
47.6667	9154.32
47.6833	9143.56
47.7	9151.76
47.7167	9172.2
47.7333	9171.64
47.75	9187.08
47.7667	9205.76
47.7833	9199.52
47.8	9206.12
47.8167	9220.68
47.8333	9215.6
47.85	9226.44
47.8667	9252.4
47.8833	9243.76
47.9	9255.44
47.9167	9265.52
47.9333	9257.16
47.95	9258.72
47.9667	9295.16
47.9833	9303.08
48	9326
48.0167	9349.96
48.0333	9342.88
48.05	9332.2
48.0667	9323.84
48.0833	9303.48
48.1	9311.52
48.1167	9346
48.1333	9359.36
48.15	9385.44
48.1667	9415.56
48.1833	9404.4
48.2	9393.36
48.2167	9389.48
48.2333	9372.28
48.25	9378.24
48.2667	9403.6
48.2833	9404.76
48.3	9425.88
48.3167	9468.32
48.3333	9478.2
48.35	9501.36
48.3667	9553.56
48.3833	9585.32
48.4	9607.24
48.4167	9639.08
48.4333	9647.2
48.45	9656.04
48.4667	9673.32
48.4833	9675.2
48.5	9691.04
48.5167	9712.48
48.5333	9706.52
48.55	9701.08
48.5667	9705.24
48.5833	9692.96
48.6	9701.76
48.6167	9720.04
48.6333	9722.76
48.65	9750.12
48.6667	9777.24
48.6833	9774.64
48.7	9794.6
48.7167	9828.16
48.7333	9823.16
48.75	9833.76
48.7667	9866.72
48.7833	9875.32
48.8	9899.56
48.8167	9942.4
48.8333	9970.8
48.85	9990.4
48.8667	10018.2
48.8833	10012.4
48.9	10025.4
48.9167	10031.5
48.9333	10040.9
48.95	10052.8
48.9667	10084
48.9833	10071.3
49	10085.5
49.0167	10100.7
49.0333	10098.4
49.05	10106.6
49.0667	10144.8
49.0833	10150.4
49.1	10156.8
49.1167	10182.6
49.1333	10190.9
49.15	10211.8
49.1667	10247.4
49.1833	10269.7
49.2	10306.3
49.2167	10348.8
49.2333	10352.2
49.25	10369.5
49.2667	10392.5
49.2833	10378.2
49.3	10372.4
49.3167	10394.1
49.3333	10404.8
49.35	10427.6
49.3667	10461.8
49.3833	10475.7
49.4	10497
49.4167	10517.2
49.4333	10526.8
49.45	10554.3
49.4667	10589.5
49.4833	10588.6
49.5	10589.1
49.5167	10584.6
49.5333	10563.3
49.55	10560.5
49.5667	10587.3
49.5833	10605.9
49.6	10645.6
49.6167	10686.4
49.6333	10699.2
49.65	10722.9
49.6667	10759
49.6833	10768.3
49.7	10798.8
49.7167	10833.5
49.7333	10837.1
49.75	10852.9
49.7667	10882.8
49.7833	10889.4
49.8	10928.7
49.8167	10982.8
49.8333	10999.6
49.85	11027.6
49.8667	11061.5
49.8833	11058.1
49.9	11077.2
49.9167	11121.4
49.9333	11143.9
49.95	11179
49.9667	11228.6
49.9833	11227.2
50	11229.7
50.0167	11243
50.0333	11240.8
50.05	11249.2
50.0667	11288.6
50.0833	11304
50.1	11340.6
50.1167	11362.5
50.1333	11356.9
50.15	11363.4
50.1667	11388.8
50.1833	11365.6
50.2	11383.2
50.2167	11425.7
50.2333	11435
50.25	11454.5
50.2667	11507.6
50.2833	11527.4
50.3	11550.6
50.3167	11590.5
50.3333	11596.5
50.35	11612.3
50.3667	11639.6
50.3833	11639.7
50.4	11659.9
50.4167	11701.2
50.4333	11716.8
50.45	11748.6
50.4667	11801.8
50.4833	11818.6
50.5	11850
50.5167	11876.6
50.5333	11872.9
50.55	11862.8
50.5667	11870
50.5833	11846.1
50.6	11852.1
50.6167	11868.6
50.6333	11874.2
50.65	11896.2
50.6667	11941.4
50.6833	11951.4
50.7	11980.9
50.7167	12026.8
50.7333	12029.8
50.75	12027.5
50.7667	12054
50.7833	12058
50.8	12068.6
50.8167	12110.5
50.8333	12140.5
50.85	12169.4
50.8667	12203.4
50.8833	12215.9
50.9	12238.2
50.9167	12272.4
50.9333	12300.6
50.95	12338.4
50.9667	12389.4
50.9833	12404
51	12440.8
51.0167	12459
51.0333	12452.6
51.05	12447.1
51.0667	12467.7
51.0833	12449.8
51.1	12474.6
51.1167	12519.8
51.1333	12558.8
51.15	12611.3
51.1667	12675.7
51.1833	12704
51.2	12740.4
51.2167	12772
51.2333	12765.9
51.25	12771
51.2667	12770.8
51.2833	12745.3
51.3	12732.7
51.3167	12746.6
51.3333	12737.3
51.35	12764.6
51.3667	12815
51.3833	12850.5
51.4	12886.5
51.4167	12934.4
51.4333	12946.4
51.45	12963.5
51.4667	12997.4
51.4833	13004.4
51.5	13038.7
51.5167	13089.3
51.5333	13109.1
51.55	13122.4
51.5667	13160.4
51.5833	13162.6
51.6	13168.6
51.6167	13172.5
51.6333	13172.8
51.65	13178
51.6667	13184.4
51.6833	13172.3
51.7	13200.8
51.7167	13223.8
51.7333	13223.7
51.75	13242.4
51.7667	13273.7
51.7833	13267.5
51.8	13284.6
51.8167	13320.2
51.8333	13334.5
51.85	13368.5
51.8667	13423
51.8833	13450.7
51.9	13493.6
51.9167	13553.5
51.9333	13575.2
51.95	13607.8
51.9667	13648.1
51.9833	13645.6
52	13652.1
52.0167	13669.5
52.0333	13659.8
52.05	13671.6
52.0667	13708
52.0833	13713.4
52.1	13760.8
52.1167	13801.3
52.1333	13807.3
52.15	13829.4
52.1667	13851.5
52.1833	13819.2
52.2	13829.4
52.2167	13859.1
52.2333	13843
52.25	13878.7
52.2667	13922.3
52.2833	13930.4
52.3	13947.2
52.3167	13999.7
52.3333	13999.3
52.35	14028.4
52.3667	14061.2
52.3833	14062.4
52.4	14078.4
52.4167	14109.9
52.4333	14120.5
52.45	14166.3
52.4667	14230.6
52.4833	14245.8
52.5	14281
52.5167	14312.4
52.5333	14286.6
52.55	14282.7
52.5667	14312.1
52.5833	14305.7
52.6	14324.2
52.6167	14370
52.6333	14377
52.65	14389.5
52.6667	14419.6
52.6833	14414.6
52.7	14426.9
52.7167	14450.1
52.7333	14439.7
52.75	14448.6
52.7667	14469.2
52.7833	14454.5
52.8	14471.8
52.8167	14505.7
52.8333	14506.1
52.85	14537.7
52.8667	14579.2
52.8833	14569.2
52.9	14576.4
52.9167	14586.6
52.9333	14551.6
52.95	14554.3
52.9667	14590
52.9833	14599.8
53	14649.8
53.0167	14714
53.0333	14745
53.05	14792.2
53.0667	14851.5
53.0833	14860.5
53.1	14888.8
53.1167	14908
53.1333	14871.5
53.15	14858.4
53.1667	14854.8
53.1833	14822.1
53.2	14824.6
53.2167	14874.7
53.2333	14894.1
53.25	14951.3
53.2667	15020.9
53.2833	15044.2
53.3	15058
53.3167	15061.4
53.3333	15009.3
53.35	14983.5
53.3667	14984.1
53.3833	14962.1
53.4	14978
53.4167	15028.8
53.4333	15036.3
53.45	15055.8
53.4667	15100.5
53.4833	15111.8
53.5	15133.8
53.5167	15171.9
53.5333	15189.2
53.55	15202.3
53.5667	15222.8
53.5833	15209.4
53.6	15212.1
53.6167	15204.6
53.6333	15182.4
53.65	15176.1
53.6667	15191.4
53.6833	15178.4
53.7	15213.2
53.7167	15252.7
53.7333	15264.5
53.75	15281.4
53.7667	15301.4
53.7833	15259.5
53.8	15235.4
53.8167	15230
53.8333	15198.1
53.85	15196.4
53.8667	15222.9
53.8833	15226.6
53.9	15248
53.9167	15284
53.9333	15285.6
53.95	15303.6
53.9667	15319.4
53.9833	15299.9
54	15302.2
54.0167	15318.7
54.0333	15311.4
54.05	15343.6
54.0667	15394.9
54.0833	15406.3
54.1	15448.8
54.1167	15494.5
54.1333	15498.6
54.15	15513.5
54.1667	15541.4
54.1833	15509
54.2	15500.6
54.2167	15497.1
54.2333	15461.7
54.25	15459.2
54.2667	15484.7
54.2833	15469.4
54.3	15484.5
54.3167	15512.8
54.3333	15490.3
54.35	15491.6
54.3667	15519.9
54.3833	15506
54.4	15515.3
54.4167	15548.2
54.4333	15534.1
54.45	15532.4
54.4667	15539.5
54.4833	15502
54.5	15489.4
54.5167	15499.5
54.5333	15477
54.55	15495.1
54.5667	15544.3
54.5833	15548.5
54.6	15581.1
54.6167	15621
54.6333	15620.3
54.65	15627.4
54.6667	15659.1
54.6833	15641
54.7	15663.2
54.7167	15690
54.7333	15688
54.75	15694.4
54.7667	15729.5
54.7833	15715.4
54.8	15720.8
54.8167	15735.5
54.8333	15721.2
54.85	15719.8
54.8667	15722.1
54.8833	15693.2
54.9	15684
54.9167	15687.5
54.9333	15637.8
54.95	15614.3
54.9667	15616
54.9833	15583.9
55	15562.4
55.0167	15588.1
55.0333	15589.8
55.05	15602.7
55.0667	15640
55.0833	15655.5
55.1	15680.2
55.1167	15710.4
55.1333	15704.7
55.15	15716
55.1667	15737
55.1833	15706.6
55.2	15692.6
55.2167	15674.7
55.2333	15612.6
55.25	15575.5
55.2667	15565.3
55.2833	15540.6
55.3	15570.4
55.3167	15628.4
55.3333	15652.9
55.35	15707.4
55.3667	15768.2
55.3833	15779.7
55.4	15804.2
55.4167	15843
55.4333	15823.4
55.45	15808.8
55.4667	15805.1
55.4833	15747.4
55.5	15706.2
55.5167	15704.3
55.5333	15678.2
55.55	15680.9
55.5667	15726.9
55.5833	15736.5
55.6	15753.7
55.6167	15774.3
55.6333	15750.8
55.65	15735
55.6667	15735.5
55.6833	15697.7
55.7	15702.1
55.7167	15723.6
55.7333	15704.9
55.75	15700.6
55.7667	15706.1
55.7833	15657.9
55.8	15625.9
55.8167	15623
55.8333	15587.3
55.85	15591.4
55.8667	15626
55.8833	15630.3
55.9	15635.2
55.9167	15666.7
55.9333	15655.3
55.95	15651.3
55.9667	15663
55.9833	15663.4
56	15663.7
56.0167	15675.9
56.0333	15649.6
56.05	15647.1
56.0667	15637.3
56.0833	15613.9
56.1	15602.8
56.1167	15626.2
56.1333	15605.6
56.15	15622.3
56.1667	15640.5
56.1833	15626.2
56.2	15614
56.2167	15609.5
56.2333	15554.8
56.25	15527.2
56.2667	15520
56.2833	15471.3
56.3	15472.2
56.3167	15502.9
56.3333	15490.8
56.35	15510.9
56.3667	15560.2
56.3833	15545.4
56.4	15541.5
56.4167	15554.9
56.4333	15522
56.45	15513.1
56.4667	15533.6
56.4833	15518
56.5	15530.1
56.5167	15547.6
56.5333	15523.9
56.55	15506.8
56.5667	15504.7
56.5833	15465.6
56.6	15450.4
56.6167	15438.5
56.6333	15405.5
56.65	15413
56.6667	15426.1
56.6833	15403.3
56.7	15415.1
56.7167	15433.3
56.7333	15391.8
56.75	15375.2
56.7667	15387.3
56.7833	15364.8
56.8	15373.6
56.8167	15392.8
56.8333	15385.4
56.85	15397.3
56.8667	15424
56.8833	15398.6
56.9	15404.8
56.9167	15406
56.9333	15358.9
56.95	15312
56.9667	15293.8
56.9833	15239.2
57	15227.1
57.0167	15223.3
57.0333	15206.8
57.05	15208.9
57.0667	15236.9
57.0833	15216.9
57.1	15240.9
57.1167	15285.6
57.1333	15289.3
57.15	15302.2
57.1667	15332.2
57.1833	15304.4
57.2	15273.4
57.2167	15262.2
57.2333	15206.6
57.25	15169
57.2667	15161.8
57.2833	15129
57.3	15114.2
57.3167	15134.6
57.3333	15119.1
57.35	15120.1
57.3667	15127.1
57.3833	15103.9
57.4	15082.8
[truncated: 2,316 more rows]

## Sheet: SCN_2d
hr	SCN_2days
24.0667	111392
24.0833	111362
24.1	111398
24.1167	111497
24.1333	111514
24.15	111423
24.1667	111362
24.1833	111259
24.2	111285
24.2167	111387
24.2333	111591
24.25	111780
24.2667	111573
24.2833	111541
24.3	111559
24.3167	111393
24.3333	111374
24.35	111870
24.3667	111966
24.3833	112035
24.4	112219
24.4167	112212
24.4333	112007
24.45	112046
24.4667	112009
24.4833	111961
24.5	111956
24.5167	112159
24.5333	112108
24.55	112237
24.5667	112408
24.5833	112493
24.6	112495
24.6167	112566
24.6333	112582
24.65	112566
24.6667	112589
24.6833	112599
24.7	112702
24.7167	112599
24.7333	112627
24.75	112535
24.7667	112577
24.7833	112496
24.8	112603
24.8167	112638
24.8333	112827
24.85	112895
24.8667	112906
24.8833	112895
24.9	112960
24.9167	112953
24.9333	112968
24.95	113035
24.9667	113203
24.9833	113223
25	113330
25.0167	113347
25.0333	113562
25.05	113498
25.0667	113546
25.0833	113646
25.1	113741
25.1167	113650
25.1333	113810
25.15	113860
25.1667	113789
25.1833	113910
25.2	114068
25.2167	114037
25.2333	114055
25.25	114129
25.2667	114055
25.2833	113993
25.3	114008
25.3167	114114
25.3333	114298
25.35	114414
25.3667	114503
25.3833	114732
25.4	114833
25.4167	114847
25.4333	115039
25.45	115258
25.4667	115229
25.4833	115313
25.5	115472
25.5167	115520
25.5333	115048
25.55	115143
25.5667	115012
25.5833	115045
25.6	114979
25.6167	115391
25.6333	115418
25.65	115475
25.6667	115430
25.6833	115596
25.7	115802
25.7167	115896
25.7333	116053
25.75	116061
25.7667	116120
25.7833	116201
25.8	116296
25.8167	116441
25.8333	116610
25.85	116733
25.8667	116799
25.8833	116952
25.9	116972
25.9167	116958
25.9333	117054
25.95	117088
25.9667	117144
25.9833	117452
26	117644
26.0167	117714
26.0333	117831
26.05	117991
26.0667	117943
26.0833	118063
26.1	118137
26.1167	118245
26.1333	118195
26.15	118337
26.1667	118465
26.1833	118574
26.2	118681
26.2167	118847
26.2333	118838
26.25	118887
26.2667	118924
26.2833	118875
26.3	119078
26.3167	119224
26.3333	119441
26.35	119661
26.3667	119882
26.3833	119952
26.4	120082
26.4167	120130
26.4333	120176
26.45	120388
26.4667	120425
26.4833	120612
26.5	120708
26.5167	120843
26.5333	120778
26.55	120978
26.5667	120891
26.5833	120910
26.6	120999
26.6167	121129
26.6333	121110
26.65	121256
26.6667	121501
26.6833	121478
26.7	121644
26.7167	121722
26.7333	121931
26.75	121847
26.7667	121949
26.7833	121994
26.8	122216
26.8167	121876
26.8333	122055
26.85	122448
26.8667	122675
26.8833	122872
26.9	123346
26.9167	123397
26.9333	123321
26.95	123387
26.9667	123423
26.9833	123716
27	123912
27.0167	124125
27.0333	124331
27.05	124384
27.0667	124325
27.0833	124417
27.1	124394
27.1167	124446
27.1333	124675
27.15	124955
27.1667	125138
27.1833	125412
27.2	125505
27.2167	125629
27.2333	125675
27.25	125827
27.2667	125900
27.2833	126081
27.3	126236
27.3167	126379
27.3333	126499
27.35	126614
27.3667	126742
27.3833	126708
27.4	126709
27.4167	126813
27.4333	126869
27.45	127026
27.4667	127284
27.4833	127392
27.5	127568
27.5167	127872
27.5333	127925
27.55	127918
27.5667	128240
27.5833	128441
27.6	128456
27.6167	128653
27.6333	128876
27.65	129006
27.6667	129043
27.6833	129237
27.7	129365
27.7167	129464
27.7333	129704
27.75	129823
27.7667	129899
27.7833	129997
27.8	130169
27.8167	130187
27.8333	130164
27.85	130387
27.8667	130637
27.8833	130869
27.9	130944
27.9167	131396
27.9333	131593
27.95	131611
27.9667	131642
27.9833	131885
28	131894
28.0167	132027
28.0333	132156
28.05	131925
28.0667	131955
28.0833	132224
28.1	132338
28.1167	132529
28.1333	133094
28.15	133345
28.1667	133340
28.1833	133414
28.2	133510
28.2167	133607
28.2333	133616
28.25	133757
28.2667	133939
28.2833	133985
28.3	134073
28.3167	134373
28.3333	134610
28.35	134619
28.3667	134841
28.3833	135071
28.4	135193
28.4167	135371
28.4333	135550
28.45	135614
28.4667	135747
28.4833	135895
28.5	135924
28.5167	136097
28.5333	136198
28.55	136212
28.5667	136400
28.5833	136579
28.6	136701
28.6167	137039
28.6333	137210
28.65	137309
28.6667	137413
28.6833	137639
28.7	137834
28.7167	138064
28.7333	138023
28.75	138239
28.7667	138352
28.7833	138397
28.8	138723
28.8167	138950
28.8333	138921
28.85	139223
28.8667	139451
28.8833	139371
28.9	139585
28.9167	139730
28.9333	139832
28.95	140064
28.9667	140132
28.9833	140202
29.0333	140558
29.05	140739
29.0667	140757
29.0833	141059
29.1	141189
29.1167	141233
29.1333	141176
29.15	141189
29.1667	141305
29.1833	141311
29.2	141521
29.2167	141823
29.2333	142009
29.25	142074
29.2667	142444
29.2833	141928
29.3	141976
29.3167	142157
29.3333	142274
29.35	142328
29.3667	142959
29.3833	143028
29.4	143119
29.4167	143340
29.4333	143538
29.45	143715
29.4667	143898
29.4833	144183
29.5	144459
29.5167	144562
29.5333	144839
29.55	144899
29.5667	144863
29.5833	144877
29.6	144985
29.6167	144978
29.6333	145083
29.65	145283
29.6667	145477
29.6833	145651
29.7	145746
29.7167	145885
29.7333	145834
29.75	145782
29.7667	145929
29.7833	146285
29.8	146494
29.8167	146817
29.8333	147041
29.85	147129
29.8667	147030
29.8833	147208
29.9	147278
29.9167	147365
29.9333	147453
29.95	147615
29.9667	147737
29.9833	148031
30	148031
30.0167	148041
30.0333	148371
30.05	148463
30.0667	148417
30.0833	148686
30.1	149011
30.1167	149014
30.1333	149045
30.15	149342
30.1667	149471
30.1833	149517
30.2	149681
30.2167	149874
30.2333	149937
30.25	150053
30.2667	150091
30.2833	150054
30.3	150183
30.3167	150230
30.3333	150452
30.35	150508
30.3667	150656
30.3833	150746
30.4	150838
30.4167	150760
30.4333	151181
30.45	151392
30.4667	151336
30.4833	151462
30.5	151725
30.5167	151638
30.5333	151545
30.55	151718
30.5667	151819
30.5833	151890
30.6	151528
30.6167	151841
30.6333	152074
30.65	152190
30.6667	152429
30.6833	153013
30.7	153051
30.7167	153281
30.7333	153338
30.75	153334
30.7667	153472
30.7833	153458
30.8	153359
30.8167	153493
30.8333	153507
30.85	153785
30.8667	153869
30.8833	153917
30.9	154026
30.9167	154096
30.9333	153902
30.95	154138
30.9667	154338
30.9833	154404
31	154468
31.0167	154669
31.0333	154649
31.05	154694
31.0667	154598
31.0833	154670
31.1	154795
31.1167	154920
31.1333	155089
31.15	155343
31.1667	155462
31.1833	155481
31.2	155638
31.2167	155637
31.2333	155725
31.25	155856
31.2667	155888
31.2833	155812
31.3	155764
31.3167	155792
31.3333	155758
31.35	155854
31.3667	156135
31.3833	156265
31.4	156330
31.4167	156450
31.4333	156593
31.45	156488
31.4667	156685
31.4833	156818
31.5	156961
31.5167	157038
31.5333	157094
31.55	157131
31.5667	157272
31.5833	157327
31.6	157399
31.6167	157511
31.6333	157662
31.65	157602
31.6667	157637
31.6833	157746
31.7	157804
31.7167	157659
31.7333	157722
31.75	157935
31.7667	157890
31.7833	158059
31.8	158212
31.8167	158228
31.8333	158287
31.85	158434
31.8667	157877
31.8833	158011
31.9	158148
31.9167	158031
31.9333	158099
31.95	158815
31.9667	158841
31.9833	158878
32	158782
32.0167	158823
32.0333	158742
32.05	158782
32.0667	158900
32.0833	159026
32.1	158926
32.1167	158748
32.1333	158677
32.15	158709
32.1667	158807
32.1833	158934
32.2	159173
32.2167	159236
32.2333	159182
32.25	159209
32.2667	159279
32.2833	159306
32.3	159414
32.3167	159492
32.3333	159524
32.35	159294
32.3667	159306
32.3833	159168
32.4	159185
32.4167	159335
32.4333	159572
32.45	159681
32.4667	159651
32.4833	159759
32.5	159618
32.5167	159681
32.5333	159663
32.55	159818
32.5667	159847
32.5833	160046
32.6	160104
32.6167	160144
32.6333	160162
32.65	159994
32.6667	159971
32.6833	160025
32.7	160178
32.7167	160291
32.7333	160493
32.75	160488
32.7667	160439
32.7833	160322
32.8	160181
32.8167	159973
32.8333	160048
32.85	160058
32.8667	160039
32.8833	160198
32.9	160288
32.9167	160293
32.9333	160230
32.95	160171
32.9667	160081
32.9833	160110
33	160032
33.0167	160118
33.0333	160186
33.05	160241
33.0667	160470
33.0833	160449
33.1	159827
33.1167	159847
33.1333	159904
33.15	159743
33.1667	159662
33.1833	160337
33.2	160265
33.2167	160472
33.2333	160550
33.25	160867
33.2667	160799
33.2833	160880
33.3	160631
33.3167	160498
33.3333	160173
33.35	160180
33.3667	160164
33.3833	160132
33.4	159937
33.4167	160047
33.4333	160099
33.45	160162
33.4667	160202
33.4833	160422
33.5	160268
33.5167	160030
33.5333	160005
33.55	159950
33.5667	159961
33.5833	159856
33.6	159888
33.6167	159695
33.6333	159550
33.65	159373
33.6667	159613
33.6833	159346
33.7	159355
33.7167	159274
33.7333	159342
33.75	159196
33.7667	159190
33.7833	159168
33.8	159194
33.8167	159108
33.8333	158917
33.85	159013
33.8667	158940
33.8833	158936
33.9	158844
33.9167	159043
33.9333	159086
33.95	159110
33.9667	159102
33.9833	159202
34	159118
34.0167	158880
34.0333	158816
34.05	158748
34.0667	158585
34.0833	158570
34.1	158671
34.1167	158474
34.1333	158401
34.15	158218
34.1667	158138
34.1833	158150
34.2	158193
34.2167	158358
34.2333	158429
34.25	158233
34.2667	158130
34.2833	157982
34.3	157593
34.3167	157691
34.3333	157737
34.35	157821
34.3667	157318
34.3833	157482
34.4	157168
34.4167	157145
34.4333	156904
34.45	157401
34.4667	157249
34.4833	157242
34.5	157043
34.5167	157252
34.5333	157209
34.55	157094
34.5667	156981
34.5833	156954
34.6	156588
34.6167	156436
34.6333	156340
34.65	156394
34.6667	156307
34.6833	156213
34.7	156100
34.7167	155976
34.7333	155904
34.75	155957
34.7667	155811
34.7833	155851
34.8	155798
34.8167	155691
34.8333	155439
34.85	155478
34.8667	155293
34.8833	155210
34.9	155152
34.9167	155144
34.9333	155127
34.95	155049
34.9667	154978
34.9833	154748
35	154517
35.0167	154324
35.0333	154131
35.05	154173
35.0667	154179
35.0833	154038
35.1	154019
35.1167	154064
35.1333	153908
35.15	153785
35.1667	153956
35.1833	153744
35.2	153595
35.2167	153527
35.2333	153541
35.25	153350
35.2667	153374
35.2833	153456
35.3	153281
35.3167	153169
35.3333	153032
35.35	152816
35.3667	152632
35.3833	152714
35.4	152517
35.4167	152407
35.4333	152407
35.45	152123
35.4667	151829
35.4833	151786
35.5	151819
35.5167	151563
35.5333	151695
35.55	151734
35.5667	151541
35.5833	151362
35.6	151393
35.6167	151225
35.6333	150635
35.65	150470
35.6667	150426
35.6833	150291
35.7	150104
35.7167	150641
35.7333	150790
35.75	150564
35.7667	150418
35.7833	150361
35.8	149855
35.8167	149420
35.8333	149369
35.85	149357
35.8667	149155
35.8833	149112
35.9	149267
35.9167	149137
35.9333	148887
35.95	148991
35.9667	148825
35.9833	148446
36	148447
36.0167	148234
36.0333	147943
36.05	147918
36.0667	148144
36.0833	147973
36.1	148020
36.1167	147957
36.1333	147837
36.15	147599
36.1667	147284
36.1833	147169
36.2	147017
36.2167	146913
36.2333	146742
36.25	146814
36.2667	146805
36.2833	146639
36.3	146525
36.3167	146456
36.3333	146277
36.35	146130
36.3667	146115
36.3833	146081
36.4	146010
36.4167	145798
36.4333	145631
36.45	145670
36.4667	145330
36.4833	145173
36.5	145072
36.5167	144905
36.5333	144709
36.55	144757
36.5667	144673
36.5833	144673
36.6	144553
36.6167	144284
36.6333	144108
36.65	143937
36.6667	143817
36.6833	143597
36.7	143563
36.7167	143520
36.7333	143330
36.75	143139
36.7667	143100
36.7833	143000
36.8	142872
36.8167	142906
36.8333	142824
36.85	142937
36.8667	142807
36.8833	142227
36.9	141950
36.9167	141957
36.9333	141687
36.95	141318
36.9667	141565
36.9833	141525
37	141274
37.0167	141213
37.0333	141369
37.05	141335
37.0667	141269
37.0833	141295
37.1	141138
37.1167	141064
37.1333	140911
37.15	140620
37.1667	140505
37.1833	140443
37.2	140229
37.2167	140115
37.2333	140159
37.25	140062
37.2667	139929
37.2833	139852
37.3	139812
37.3167	139684
37.3333	139458
37.35	139237
37.3667	139170
37.3833	139094
37.4	138877
37.4167	138788
37.4333	138664
37.45	138489
37.4667	138167
37.4833	138124
37.5	137981
37.5167	137953
37.5333	137800
37.55	137830
37.5667	137644
37.5833	137516
37.6	137263
37.6167	137344
37.6333	137191
37.65	137004
37.6667	136785
37.6833	136840
37.7	136531
37.7167	136392
37.7333	136378
37.75	136378
37.7667	136018
37.7833	135886
37.8	135781
37.8167	135661
37.8333	135557
37.85	135602
37.8667	135609
37.8833	135703
37.9	135586
37.9167	135460
37.9333	135330
37.95	135162
37.9667	134885
37.9833	134813
38	134547
38.0167	134527
38.0333	134441
38.05	134320
38.0667	134246
38.0833	134137
38.1	133969
38.1167	133728
38.1333	133515
38.15	132942
38.1667	132988
38.1833	132869
38.2	132705
38.2167	132742
38.2333	133123
38.25	133017
38.2667	132895
38.2833	132872
38.3	132678
38.3167	132429
38.3333	132170
38.35	132048
38.3667	131908
38.3833	131751
38.4	131579
38.4167	131640
38.4333	131386
38.45	131232
38.4667	131166
38.4833	131129
38.5	130866
38.5167	130733
38.5333	130749
38.55	130530
38.5667	130411
38.5833	130340
38.6	130395
38.6167	130368
38.6333	130435
38.65	130375
38.6667	130194
38.6833	130042
38.7	129760
38.7167	129394
38.7333	129148
38.75	129209
38.7667	129232
38.7833	129212
38.8	129253
38.8167	129110
38.8333	128873
38.85	128658
38.8667	128339
38.8833	128379
38.9	128378
38.9167	128293
38.9333	128254
38.95	128252
38.9667	128057
38.9833	127950
39	127685
39.0167	127506
39.0333	127259
39.05	127193
39.0667	127128
39.0833	127148
39.1	126878
39.1167	126781
39.1333	126674
39.15	126514
39.1667	126300
39.1833	126059
39.2	126028
39.2167	125809
39.2333	125555
39.25	125478
39.2667	125561
39.2833	125437
39.3	125307
39.3167	125334
39.3333	125055
39.35	124865
39.3667	124888
39.3833	124675
39.4	124504
39.4167	124265
39.4333	124217
39.45	124057
39.4667	123960
39.4833	123802
39.5	124029
39.5167	124041
39.5333	123723
39.55	123725
39.5667	123658
39.5833	123386
39.6	123105
39.6167	123150
39.6333	122935
39.65	122846
39.6667	122973
39.6833	122901
39.7	122808
39.7167	122723
39.7333	122477
39.75	122287
39.7667	122148
39.7833	121985
39.8	121964
39.8167	121905
39.8333	121798
39.85	121744
39.8667	121634
39.8833	121367
39.9	121411
39.9167	121375
39.9333	121359
39.95	121242
39.9667	121215
39.9833	121107
40	120956
40.0167	120715
40.0333	120675
40.05	120639
40.0667	120407
40.0833	120304
40.1	120028
40.1167	119873
40.1333	119631
40.15	119728
40.1667	119610
40.1833	119834
40.2	119798
40.2167	119679
40.2333	119399
40.25	119313
40.2667	119118
40.2833	119024
40.3	118997
40.3167	118977
40.3333	118807
40.35	118657
40.3667	118487
40.3833	118353
40.4	118209
40.4167	118088
40.4333	118017
40.45	117839
40.4667	117793
40.4833	117754
40.5	117712
40.5167	117600
40.5333	117633
40.55	117541
40.5667	117470
40.5833	117365
40.6	117219
40.6167	117007
40.6333	116835
40.65	116495
40.6667	115951
40.6833	115797
40.7	115804
40.7167	115716
40.7333	115712
40.75	116019
40.7667	116035
40.7833	115938
40.8	115868
40.8167	115827
40.8333	115688
40.85	115499
40.8667	115319
40.8833	115190
40.9	115009
40.9167	114935
40.9333	114904
40.95	114808
40.9667	114742
40.9833	114787
41	114636
41.0167	114524
41.0333	114512
41.05	114387
41.0667	114074
41.0833	113984
41.1	113966
41.1167	113720
41.1333	113499
41.15	113557
41.1667	113517
41.1833	113303
41.2	113154
41.2167	113110
41.2333	112950
41.25	112953
41.2667	112960
41.2833	112926
41.3	112951
41.3167	112928
41.3333	112657
41.35	112467
41.3667	112335
41.3833	112225
41.4	111979
41.4167	111961
41.4333	111948
41.45	112057
41.4667	111975
41.4833	111892
41.5	111756
41.5167	111565
41.5333	111414
41.55	111313
41.5667	111240
41.5833	111167
41.6	111076
41.6167	110880
41.6333	110701
41.65	110594
41.6667	110532
41.6833	110386
41.7	110362
41.7167	110299
41.7333	110289
41.75	110194
41.7667	110258
41.7833	110128
41.8	110086
41.8167	109993
41.8333	109784
41.85	109199
41.8667	109123
41.8833	109169
41.9	109003
41.9167	108928
41.9333	109239
41.95	109163
41.9667	108899
41.9833	109009
42	108971
42.0167	108839
42.0333	108833
42.05	108768
42.0667	108535
42.0833	108403
42.1	108459
42.1167	108315
42.1333	108290
42.15	108317
42.1667	108311
42.1833	108116
42.2	108016
42.2167	107919
42.2333	107681
42.25	107633
42.2667	107629
42.2833	107426
42.3	107289
42.3167	107279
42.3333	107219
42.35	107129
42.3667	107356
42.3833	107299
42.4	107262
42.4167	107105
42.4333	107062
42.45	106900
42.4667	106840
42.4833	106680
42.5	106631
42.5167	106535
42.5333	106312
42.55	106255
42.5667	106279
42.5833	106155
42.6	105969
42.6167	105986
42.6333	105928
42.65	105923
42.6667	105959
42.6833	105937
42.7	105850
42.7167	105830
42.7333	105723
42.75	105689
42.7667	105774
42.7833	105723
42.8	105495
42.8167	105254
42.8333	105194
42.85	104991
42.8667	104971
42.8833	105024
42.9	105094
42.9167	104853
42.9333	104780
42.95	104658
42.9667	104642
42.9833	104654
43	104691
43.0167	104727
43.0333	104783
43.05	104719
43.0667	104478
43.0833	104425
43.1	104357
43.1167	104167
43.1333	104023
43.15	104141
43.1667	103784
43.1833	103585
43.2	103532
43.2167	103616
43.2333	103396
43.25	103637
43.2667	103715
43.2833	103688
43.3	103428
43.3167	103470
43.3333	103359
43.35	103204
43.3667	103219
43.3833	103224
43.4	103134
43.4167	103129
43.4333	103127
43.45	103041
43.4667	103052
43.4833	103009
43.5	103079
43.5167	103127
43.5333	102860
43.55	102695
43.5667	102787
43.5833	102658
43.6	102589
43.6167	102661
43.6333	102655
43.65	102494
43.6667	102433
43.6833	102377
43.7	102446
43.7167	102432
43.7333	102444
43.75	102279
43.7667	102252
43.7833	102136
43.8	102019
43.8167	101911
43.8333	102008
43.85	102004
43.8667	101985
43.8833	102064
43.9	102088
43.9167	102057
43.9333	102044
43.95	102094
43.9667	101948
43.9833	101939
44	101860
44.0167	101789
44.0333	101604
44.05	101707
44.0667	101545
44.0833	101530
44.1	101316
44.1167	101292
44.1333	101264
44.15	101212
44.1667	101212
44.1833	101252
44.2	101277
44.2167	101198
44.2333	101231
44.25	101190
44.2667	101151
44.2833	101141
44.3	101128
44.3167	101122
44.3333	101130
44.35	101216
44.3667	101165
44.3833	101091
44.4	100971
44.4167	100893
44.4333	100470
44.45	100528
44.4667	100487
44.4833	100561
44.5	100397
44.5167	100745
44.5333	100556
44.55	100595
44.5667	100494
44.5833	100741
44.6	100771
44.6167	100854
44.6333	100890
44.65	100842
44.6667	100710
44.6833	100615
44.7	100592
44.7167	100482
44.7333	100637
44.75	100452
44.7667	100590
44.7833	100626
44.8	100632
44.8167	100524
44.8333	100682
44.85	100536
44.8667	100537
44.8833	100546
44.9	100517
44.9167	100501
44.9333	100456
44.95	100389
44.9667	100436
44.9833	100551
45	100454
45.0167	100441
45.0333	100362
45.05	100360
45.0667	100380
45.0833	100503
45.1	100521
45.1167	100564
45.1333	100499
45.15	100387
45.1667	100303
45.1833	100427
45.2	100564
45.2167	100537
45.2333	100537
45.25	100761
45.2667	100612
45.2833	100420
45.3	100454
45.3167	100501
45.3333	100345
45.35	100254
45.3667	100360
45.3833	100401
45.4	100271
45.4167	100341
45.4333	100419
45.45	100440
45.4667	100359
45.4833	100407
45.5	100332
45.5167	100311
45.5333	100236
45.55	100299
45.5667	100289
45.5833	100476
45.6	100545
45.6167	100604
45.6333	100596
45.65	100714
45.6667	100544
45.6833	100234
45.7	100140
45.7167	100204
45.7333	100172
45.75	100221
45.7667	100613
45.7833	100731
45.8	100604
45.8167	100650
45.8333	100675
45.85	100685
45.8667	100772
45.8833	100960
45.9	100975
45.9167	100845
45.9333	100892
45.95	100818
45.9667	100703
45.9833	100759
46	100909
46.0167	100922
46.0333	100963
46.05	101112
46.0667	101179
46.0833	101249
46.1	101339
46.1167	101322
46.1333	101362
46.15	101484
46.1667	101537
46.1833	101564
46.2	101767
46.2167	101608
46.2333	101443
46.25	101455
46.2667	101447
46.2833	101479
46.3	101815
46.3167	101946
46.3333	101863
46.35	101890
46.3667	101822
46.3833	101717
46.4	101697
46.4167	101796
46.4333	101818
46.45	101991
46.4667	102077
46.4833	102173
46.5	102257
46.5167	102314
46.5333	102304
46.55	102345
46.5667	102337
46.5833	102387
46.6	102535
46.6167	102504
46.6333	102554
46.65	102571
46.6667	102642
46.6833	102707
46.7	102800
46.7167	102854
46.7333	102935
46.75	103013
46.7667	102973
46.7833	103052
46.8	103041
46.8167	103178
46.8333	103230
46.85	103285
46.8667	103324
46.8833	103413
46.9	103388
46.9167	103433
46.9333	103223
46.95	103365
46.9667	103543
46.9833	103723
47	103984
47.0167	104366
47.0333	104519
47.05	104556
47.0667	104645
47.0833	104556
47.1	104679
47.1167	104636
47.1333	104663
47.15	104762
47.1667	104864
47.1833	104933
47.2	105065
47.2167	105110
47.2333	105168
47.25	105263
47.2667	105317
47.2833	105305
47.3	105404
47.3167	105364
47.3333	105397
47.35	105327
47.3667	105484
47.3833	105592
47.4	105726
47.4167	105720
47.4333	105846
47.45	105941
47.4667	106033
47.4833	106075
47.5	106150
47.5167	106362
47.5333	106418
47.55	106400
47.5667	106490
47.5833	106643
47.6	106631
47.6167	106615
47.6333	106630
47.65	106680
47.6667	106758
47.6833	106798
47.7	106885
47.7167	107085
47.7333	107230
47.75	107319
47.7667	107490
47.7833	107597
47.8	107743
47.8167	107714
47.8333	107750
47.85	107889
47.8667	107957
47.8833	107969
47.9	108121
47.9167	108338
47.9333	108375
47.95	108507
47.9667	108650
47.9833	108761
48	108768
48.0167	108968
48.0333	109177
48.05	109394
48.0667	109490
48.0833	109678
48.1	109813
48.1167	109805
48.1333	109733
48.15	109807
48.1667	109899
48.1833	109810
48.2	109649
48.2167	109840
48.2333	110178
48.25	110180
48.2667	110274
48.2833	110663
48.3	110686
48.3167	110548
48.3333	110678
48.35	110726
48.3667	110841
48.3833	111068
48.4	111226
48.4167	111412
48.4333	111531
48.45	111548
48.4667	111514
48.4833	111656
48.5	111676
48.5167	111897
48.5333	112057
48.55	112191
48.5667	112285
48.5833	112333
48.6	112402
48.6167	112436
48.6333	112611
48.65	112589
48.6667	112772
48.6833	112816
48.7	112997
48.7167	113012
48.7333	113249
48.75	113334
48.7667	113629
48.7833	113719
48.8	113770
48.8167	113956
48.8333	114129
48.85	113992
48.8667	114025
48.8833	114159
48.9	114121
48.9167	114193
48.9333	114450
48.95	114541
48.9667	114709
48.9833	114899
49	115029
49.0167	115063
49.0333	115231
49.05	115300
49.0667	115400
49.0833	115571
49.1	115905
49.1167	116074
49.1333	116279
49.15	116409
49.1667	116384
49.1833	116286
49.2	116432
49.2167	116539
49.2333	116623
49.25	116716
49.2667	116943
49.2833	116995
49.3	117094
49.3167	117218
49.3333	117428
49.35	117467
49.3667	117526
49.3833	117484
49.4	117553
49.4167	117548
49.4333	117213
49.45	117336
49.4667	117550
49.4833	117622
49.5	117837
49.5167	118257
49.5333	118524
49.55	118557
49.5667	118631
49.5833	118624
49.6	118860
49.6167	118792
49.6333	118940
49.65	119058
49.6667	119173
49.6833	119222
49.7	119301
49.7167	119487
49.7333	119590
49.75	119896
49.7667	120091
49.7833	120332
49.8	120329
49.8167	120435
49.8333	120447
49.85	120466
49.8667	120345
49.8833	120506
49.9	120712
49.9167	120642
49.9333	120698
49.95	121085
49.9667	121229
49.9833	121225
50	121417
50.0167	121637
50.0333	121572
50.05	121731
50.0667	121847
50.0833	121948
50.1	121894
50.1167	122025
50.1333	122198
50.15	122469
50.1667	122695
50.1833	122901
50.2	122881
50.2167	122952
50.2333	122977
50.25	122948
50.2667	123176
50.2833	123391
50.3	123282
50.3167	123371
50.3333	123508
50.35	123536
50.3667	123642
50.3833	123643
50.4	123694
50.4167	123869
50.4333	123945
50.45	124162
50.4667	124437
50.4833	124658
50.5	124674
50.5167	124883
50.5333	124870
50.55	125044
50.5667	125138
50.5833	125323
50.6	125299
50.6167	125450
50.6333	125427
50.65	125544
50.6667	125530
50.6833	125742
50.7	125446
50.7167	125707
50.7333	125869
50.75	126082
50.7667	126143
50.7833	126712
50.8	126869
50.8167	126940
50.8333	126893
50.85	126994
50.8667	127080
50.8833	127093
50.9	127010
50.9167	127267
50.9333	127347
50.95	127523
50.9667	127500
50.9833	127719
51	127896
51.0167	128051
51.0333	128088
51.05	128416
51.0667	128529
51.0833	128527
51.1	128580
51.1167	128681
51.1333	128717
51.15	128801
51.1667	128919
51.1833	129075
51.2	129104
51.2167	129225
51.2333	129336
51.25	129461
51.2667	129522
51.2833	129714
51.3	129620
51.3167	129771
51.3333	129987
51.35	130253
51.3667	130277
51.3833	130442
51.4	130562
51.4167	130501
51.4333	130398
51.45	130333
51.4667	130390
51.4833	130399
51.5	130377
51.5167	130484
51.5333	130855
51.55	130921
51.5667	130890
51.5833	131102
51.6	131097
51.6167	131067
51.6333	131207
51.65	131472
51.6667	131550
51.6833	131764
51.7	131940
51.7167	132079
51.7333	132168
51.75	132423
51.7667	132383
51.7833	132407
51.8	132550
51.8167	132609
51.8333	132502
51.85	132756
51.8667	132756
51.8833	132805
51.9	132884
51.9167	133071
51.9333	133198
51.95	133414
51.9667	133590
51.9833	133148
52	133334
52.0167	133212
52.0333	133345
52.05	133353
52.0667	133877
52.0833	133864
52.1	134066
52.1167	134073
52.1333	134002
52.15	134219
52.1667	134398
52.1833	134644
52.2	134682
52.2167	134901
52.2333	134930
52.25	134853
52.2667	134705
52.2833	134829
52.3	134910
52.3167	134839
52.3333	134929
52.35	134939
52.3667	135019
52.3833	135018
52.4	135143
52.4167	135159
52.4333	135362
52.45	135415
52.4667	135554
52.4833	135484
52.5	135552
52.5167	135682
52.5333	135774
52.55	135887
52.5667	136293
52.5833	136329
52.6	136326
52.6167	136423
52.6333	136326
52.65	136384
52.6667	136443
52.6833	136576
52.7	136478
52.7167	136633
52.7333	136599
52.75	136592
52.7667	136511
52.7833	136656
52.8	136829
52.8167	136940
52.8333	137094
52.85	137210
52.8667	137282
52.8833	137224
52.9	137133
52.9167	137436
52.9333	137481
52.95	137544
52.9667	137633
52.9833	137728
53	137466
53.0167	137579
53.0333	137712
53.05	137666
53.0667	137704
53.0833	137834
53.1	137882
53.1167	137781
53.1333	137779
53.15	137755
53.1667	137918
53.1833	138019
53.2	138017
53.2167	138257
53.2333	138028
53.25	138102
53.2667	138063
53.2833	138255
53.3	138297
53.3167	138634
53.3333	138538
53.35	138542
53.3667	138639
53.3833	138610
53.4	138822
53.4167	139088
53.4333	139165
53.45	138823
53.4667	139063
53.4833	139064
53.5	138919
53.5167	139069
53.5333	139310
53.55	139174
53.5667	139277
53.5833	139317
53.6	139347
53.6167	139463
53.6333	139557
53.65	139401
53.6667	139419
53.6833	139388
53.7	139597
53.7167	139556
53.7333	139574
53.75	139646
53.7667	139745
53.7833	139660
53.8	139669
53.8167	139803
53.8333	139860
53.85	139799
53.8667	139808
53.8833	139863
53.9	139999
53.9167	140003
53.9333	140081
53.95	140156
53.9667	140161
53.9833	140113
54	140133
54.0167	140275
54.0333	140261
54.05	140353
54.0667	140389
54.0833	140653
54.1	140757
54.1167	140812
54.1333	140936
54.15	141217
54.1667	141204
54.1833	141175
54.2	141189
54.2167	141357
54.2333	141215
54.25	141131
54.2667	141148
54.2833	141252
54.3	141123
54.3167	141137
54.3333	141266
54.35	141097
54.3667	141125
54.3833	141170
54.4	141213
54.4167	141174
54.4333	141254
54.45	141280
54.4667	140678
54.4833	140725
54.5	140637
54.5167	140654
54.5333	140584
54.55	141153
54.5667	141067
54.5833	141112
54.6	141033
54.6167	140979
54.6333	140936
54.65	140889
54.6667	140869
54.6833	140957
54.7	140924
54.7167	140930
54.7333	140995
54.75	141029
54.7667	141050
54.7833	141218
54.8	141341
54.8167	141266
54.8333	141290
54.85	141222
54.8667	141164
54.8833	141008
54.9	141046
54.9167	141050
54.9333	141081
54.95	141021
54.9667	141097
54.9833	141252
55	141283
55.0167	141550
55.0333	142191
55.05	142381
55.0667	142855
55.0833	142969
55.1	143317
55.1167	142909
55.1333	143298
55.15	142787
55.1667	143202
55.1833	142729
55.2	143143
55.2167	142713
55.2333	143174
55.25	142721
55.2667	143090
55.2833	142625
55.3	143129
55.3167	142748
55.3333	143160
55.35	142705
55.3667	143082
55.3833	142401
55.4	142784
55.4167	142285
55.4333	142694
55.45	142293
55.4667	142806
55.4833	142226
55.5	142596
55.5167	142159
55.5333	142561
55.55	142028
55.5667	142522
55.5833	142159
55.6	142686
55.6167	142085
55.6333	142610
55.65	142107
55.6667	142463
55.6833	141878
55.7	142449
55.7167	141902
55.7333	142308
55.75	141800
55.7667	142247
55.7833	141818
55.8	142278
55.8167	141863
55.8333	142276
55.85	141856
55.8667	142243
55.8833	141826
55.9	142210
55.9167	141753
55.9333	142157
55.95	141619
55.9667	142022
55.9833	141600
56	142167
56.0167	141687
56.0333	142126
56.05	141644
56.0667	142103
56.0833	141519
56.1	141993
56.1167	141519
56.1333	141809
56.15	141186
56.1667	141735
56.1833	141156
56.2	141555
56.2167	141143
56.2333	141644
56.25	140941
56.2667	141485
56.2833	140961
56.3	141406
56.3167	140875
56.3333	141254
56.35	140720
56.3667	141196
56.3833	140691
56.4	141142
56.4167	140670
56.4333	140916
56.45	140472
56.4667	140886
56.4833	140331
56.5	140853
56.5167	140445
56.5333	140772
56.55	140147
56.5667	140638
56.5833	140191
56.6	140660
56.6167	140339
56.6333	140913
56.65	140325
56.6667	140805
56.6833	140390
56.7	140631
56.7167	140177
56.7333	140753
56.75	140105
56.7667	140350
56.7833	139885
56.8	140215
56.8167	139596
56.8333	140023
56.85	139629
56.8667	140078
56.8833	139674
56.9	140062
56.9167	139604
56.9333	140008
56.95	139469
56.9667	139793
56.9833	139405
57	139761
57.0167	139299
57.0333	139693
57.05	139138
57.0667	139512
57.0833	139171
57.1	139562
57.1167	139140
57.1333	139578
57.15	139088
57.1667	139354
57.1833	138800
57.2	139141
57.2167	138679
57.2333	139171
57.25	138780
57.2667	139218
57.2833	138752
57.3	139210
57.3167	138615
57.3333	138979
57.35	138523
57.3667	138855
57.3833	138319
57.4	138770
[truncated: 2,316 more rows]

## Sheet: SCN_7d
hr	SCN_7days
24.0667	8427.52
24.0833	8453.96
24.1	8470.76
24.1167	8480.8
24.1333	8495.84
24.15	8517.2
24.1667	8526.28
24.1833	8544.6
24.2	8563.68
24.2167	8580.16
24.2333	8591.92
24.25	8597.28
24.2667	8583.28
24.2833	8562.4
24.3	8540.8
24.3167	8522.32
24.3333	8516.68
24.35	8528.56
24.3667	8546.16
24.3833	8558.04
24.4	8557.24
24.4167	8558.2
24.4333	8560.68
24.45	8566.8
24.4667	8579.88
24.4833	8606.52
24.5	8633.48
24.5167	8651.12
24.5333	8668.96
24.55	8683.12
24.5667	8688.12
24.5833	8687.68
24.6	8696.96
24.6167	8707.96
24.6333	8721.52
24.65	8743.48
24.6667	8753.84
24.6833	8761.6
24.7	8757.48
24.7167	8755.32
24.7333	8751.52
24.75	8772.32
24.7667	8784.08
24.7833	8799.08
24.8	8810.56
24.8167	8814.96
24.8333	8803.52
24.85	8804.04
24.8667	8803.6
24.8833	8808.52
24.9	8810.76
24.9167	8816.44
24.9333	8808.8
24.95	8812.28
24.9667	8798
24.9833	8798.08
25	8791.08
25.0167	8793.28
25.0333	8786.68
25.05	8804.2
25.0667	8812.48
25.0833	8834.12
25.1	8853.68
25.1167	8877.68
25.1333	8878.16
25.15	8882.68
25.1667	8883.04
25.1833	8892.52
25.2	8895.6
25.2167	8924.84
25.2333	8959.88
25.25	8991.16
25.2667	9013.56
25.2833	9039.96
25.3	9051.4
25.3167	9044.84
25.3333	9039.36
25.35	9029.28
25.3667	9027.04
25.3833	9021.24
25.4	9027.84
25.4167	9034.76
25.4333	9045.36
25.45	9046.04
25.4667	9061.52
25.4833	9074.08
25.5	9087.92
25.5167	9111.56
25.5333	9129.16
25.55	9138.08
25.5667	9142.36
25.5833	9145.64
25.6	9129.44
25.6167	9130.76
25.6333	9127.08
25.65	9136.24
25.6667	9150.6
25.6833	9186.56
25.7	9213.72
25.7167	9249.6
25.7333	9281.76
25.75	9304.68
25.7667	9308.92
25.7833	9320.08
25.8	9321.8
25.8167	9323.88
25.8333	9329.72
25.85	9352.48
25.8667	9370.68
25.8833	9386.8
25.9	9395.08
25.9167	9410.16
25.9333	9414.96
25.95	9407.88
25.9667	9414.04
25.9833	9418.92
26	9419.04
26.0167	9415.48
26.0333	9424.92
26.05	9431.64
26.0667	9447.08
26.0833	9460.36
26.1	9490.2
26.1167	9510.36
26.1333	9532.72
26.15	9553.56
26.1667	9574.12
26.1833	9575.16
26.2	9597.28
26.2167	9609.52
26.2333	9623.68
26.25	9647.32
26.2667	9677.48
26.2833	9688.36
26.3	9707.32
26.3167	9718.16
26.3333	9714.36
26.35	9714.48
26.3667	9717.96
26.3833	9723.84
26.4	9738.52
26.4167	9753.48
26.4333	9772.16
26.45	9795.24
26.4667	9801.48
26.4833	9800.92
26.5	9815.88
26.5167	9823.48
26.5333	9825.88
26.55	9839.52
26.5667	9848.44
26.5833	9839.16
26.6	9833.92
26.6167	9838.32
26.6333	9840.6
26.65	9854.92
26.6667	9891.04
26.6833	9914.68
26.7	9923.68
26.7167	9936.44
26.7333	9938.08
26.75	9924.8
26.7667	9934.44
26.7833	9955.16
26.8	9978.28
26.8167	10010.6
26.8333	10043.4
26.85	10058.2
26.8667	10064
26.8833	10061.6
26.9	10061.2
26.9167	10066
26.9333	10087.3
26.95	10113.8
26.9667	10144.2
26.9833	10175.7
27	10203
27.0167	10212.3
27.0333	10225.8
27.05	10243.4
27.0667	10257.6
27.0833	10264.9
27.1	10279
27.1167	10288.6
27.1333	10290.1
27.15	10286.5
27.1667	10290.5
27.1833	10296.8
27.2	10301.7
27.2167	10317.7
27.2333	10329.3
27.25	10346.4
27.2667	10359.1
27.2833	10377
27.3	10388.4
27.3167	10410
27.3333	10420.9
27.35	10433.7
27.3667	10441.8
27.3833	10454.4
27.4	10469.2
27.4167	10488
27.4333	10510.8
27.45	10542.7
27.4667	10567.3
27.4833	10588.9
27.5	10618
27.5167	10637.1
27.5333	10638.5
27.55	10638.9
27.5667	10627.8
27.5833	10627.2
27.6	10634.4
27.6167	10654.4
27.6333	10672.2
27.65	10701
27.6667	10695.2
27.6833	10692.1
27.7	10683.3
27.7167	10684.6
27.7333	10682.6
27.75	10700.3
27.7667	10716.5
27.7833	10738.8
27.8	10758.1
27.8167	10779.4
27.8333	10800.5
27.85	10816.6
27.8667	10831.4
27.8833	10844.5
27.9	10861.8
27.9167	10875.9
27.9333	10889.1
27.95	10900.5
27.9667	10907
27.9833	10904.1
28	10896.3
28.0167	10903.6
28.0333	10907.4
28.05	10917.7
28.0667	10935
28.0833	10961
28.1	10961.8
28.1167	10967.9
28.1333	10971.2
28.15	10976.3
28.1667	10984
28.1833	11009.3
28.2	11032.9
28.2167	11059.2
28.2333	11075
28.25	11086
28.2667	11088.3
28.2833	11089.4
28.3	11094.2
28.3167	11111.2
28.3333	11131.9
28.35	11158.8
28.3667	11180.5
28.3833	11188.8
28.4	11180.6
28.4167	11159.6
28.4333	11138.2
28.45	11119.2
28.4667	11111.6
28.4833	11115.3
28.5	11133.9
28.5167	11145.6
28.5333	11168.6
28.55	11193.5
28.5667	11218.8
28.5833	11240.6
28.6	11269.7
28.6167	11285.7
28.6333	11294.8
28.65	11306.5
28.6667	11309
28.6833	11311
28.7	11317.3
28.7167	11319
28.7333	11314.7
28.75	11317.8
28.7667	11312.2
28.7833	11303.8
28.8	11305
28.8167	11299.9
28.8333	11292
28.85	11307.7
28.8667	11327.9
28.8833	11338.6
28.9	11362.4
28.9167	11389.2
28.9333	11394
28.95	11395.4
28.9667	11412
28.9833	11426.1
29.0333	11437.2
29.05	11449.6
29.0667	11464
29.0833	11465.7
29.1	11467.1
29.1167	11468.2
29.1333	11481.8
29.15	11501.5
29.1667	11532.4
29.1833	11553.5
29.2	11570.3
29.2167	11583.4
29.2333	11586.9
29.25	11571.5
29.2667	11564.2
29.2833	11567.2
29.3	11557
29.3167	11557.9
29.3333	11567.8
29.35	11577.9
29.3667	11574
29.3833	11575.7
29.4	11559.1
29.4167	11545.7
29.4333	11531.4
29.45	11530
29.4667	11536
29.4833	11558.4
29.5	11580.8
29.5167	11595.4
29.5333	11607.4
29.55	11616
29.5667	11615.6
29.5833	11618.5
29.6	11639
29.6167	11664
29.6333	11683.4
29.65	11708.7
29.6667	11728.4
29.6833	11732.4
29.7	11724.8
29.7167	11722.8
29.7333	11713.7
29.75	11707.1
29.7667	11712.6
29.7833	11727.4
29.8	11740.7
29.8167	11753
29.8333	11761.4
29.85	11757.8
29.8667	11753.6
29.8833	11748.6
29.9	11758.4
29.9167	11765.4
29.9333	11776.6
29.95	11773.3
29.9667	11768.2
29.9833	11744.9
30	11733.6
30.0167	11723.6
30.0333	11742.7
30.05	11770.2
30.0667	11808.3
30.0833	11826.6
30.1	11843.7
30.1167	11839.5
30.1333	11814.8
30.15	11795
30.1667	11793.2
30.1833	11797.4
30.2	11801.5
30.2167	11828.4
30.2333	11832.6
30.25	11829.9
30.2667	11809.9
30.2833	11791.8
30.3	11773.5
30.3167	11774.8
30.3333	11774
30.35	11785.9
30.3667	11792.4
30.3833	11782.6
30.4	11774.7
30.4167	11784.5
30.4333	11800.5
30.45	11829
30.4667	11876
30.4833	11914.1
30.5	11925
30.5167	11921.1
30.5333	11919.5
30.55	11901.9
30.5667	11877.2
30.5833	11866.2
30.6	11869.6
30.6167	11859.6
30.6333	11850.2
30.65	11851.2
30.6667	11856.8
30.6833	11845.2
30.7	11835
30.7167	11830.2
30.7333	11820.6
30.75	11793.8
30.7667	11785
30.7833	11784.4
30.8	11787.2
30.8167	11807.2
30.8333	11840.4
30.85	11866.4
30.8667	11888.2
30.8833	11899.5
30.9	11898.4
30.9167	11899
30.9333	11897.9
30.95	11891.4
30.9667	11890.6
30.9833	11880.7
31	11864.1
31.0167	11852.1
31.0333	11850
31.05	11857.6
31.0667	11873.8
31.0833	11898.5
31.1	11919.5
31.1167	11939.6
31.1333	11941.1
31.15	11949.6
31.1667	11951.6
31.1833	11957.5
31.2	11951.5
31.2167	11951.7
31.2333	11941.6
31.25	11928.3
31.2667	11901.5
31.2833	11890.6
31.3	11878.5
31.3167	11867.4
31.3333	11867.6
31.35	11867.4
31.3667	11856.8
31.3833	11853.2
31.4	11848.2
31.4167	11830.5
31.4333	11822.8
31.45	11816.2
31.4667	11805.1
31.4833	11799
31.5	11788.2
31.5167	11782.9
31.5333	11779.6
31.55	11785.5
31.5667	11782.4
31.5833	11795.5
31.6	11803.4
31.6167	11812.6
31.6333	11813.3
31.65	11817.3
31.6667	11810.9
31.6833	11801.8
31.7	11780.1
31.7167	11746.2
31.7333	11727.9
31.75	11711.8
31.7667	11693.2
31.7833	11691.3
31.8	11712.9
31.8167	11707
31.8333	11712.4
31.85	11726.6
31.8667	11741.3
31.8833	11741.5
31.9	11768.3
31.9167	11781.2
31.9333	11794.5
31.95	11800.2
31.9667	11809.7
31.9833	11795.8
32	11778.5
32.0167	11758.7
32.0333	11730.8
32.05	11696.6
32.0667	11678.4
32.0833	11674.6
32.1	11662.9
32.1167	11670.5
32.1333	11689.2
32.15	11706.4
32.1667	11718.2
32.1833	11737.4
32.2	11739.6
32.2167	11738.5
32.2333	11730.3
32.25	11715
32.2667	11690
32.2833	11668.1
32.3	11635.3
32.3167	11611.3
32.3333	11585.3
32.35	11565.8
32.3667	11539.8
32.3833	11525.5
32.4	11509.3
32.4167	11505.8
32.4333	11505.8
32.45	11528.6
32.4667	11540.9
32.4833	11540.4
32.5	11542.8
32.5167	11547.7
32.5333	11545.3
32.55	11556.7
32.5667	11574.8
32.5833	11585.2
32.6	11575.4
32.6167	11549.1
32.6333	11520.6
32.65	11499.2
32.6667	11466.1
32.6833	11455.2
32.7	11453.4
32.7167	11443
32.7333	11423
32.75	11416
32.7667	11395.3
32.7833	11382
32.8	11366.7
32.8167	11359.5
32.8333	11354.6
32.85	11359.4
32.8667	11355.7
32.8833	11362.5
32.9	11369
32.9167	11371.5
32.9333	11371.4
32.95	11372.8
32.9667	11371.5
32.9833	11357.9
33	11341
33.0167	11322.6
33.0333	11301.6
33.05	11272.8
33.0667	11258.2
33.0833	11242.4
33.1	11218.3
33.1167	11195.5
33.1333	11182.2
33.15	11163.8
33.1667	11154
33.1833	11163.7
33.2	11173.5
33.2167	11175
33.2333	11180.6
33.25	11177
33.2667	11160.7
33.2833	11145.7
33.3	11139.6
33.3167	11118.6
33.3333	11100.9
33.35	11080.6
33.3667	11069
33.3833	11043.2
33.4	11034.3
33.4167	11029.9
33.4333	11032
33.45	11025
33.4667	11035.9
33.4833	11044.5
33.5	11048.7
33.5167	11047
33.5333	11042.5
33.55	11021
33.5667	10991.8
33.5833	10970.4
33.6	10953.8
33.6167	10942.4
33.6333	10943.2
33.65	10946.1
33.6667	10937
33.6833	10925.6
33.7	10911
33.7167	10888.9
33.7333	10871.7
33.75	10856.1
33.7667	10831.6
33.7833	10819.3
33.8	10809.7
33.8167	10792.4
33.8333	10782.4
33.85	10790
33.8667	10770.5
33.8833	10753.6
33.9	10738.4
33.9167	10717.9
33.9333	10681.2
33.95	10668.7
33.9667	10660.7
33.9833	10659.6
34	10654.6
34.0167	10654.8
34.0333	10654.4
34.05	10632.2
34.0667	10608.8
34.0833	10590.2
34.1	10576.1
34.1167	10551
34.1333	10551.4
34.15	10544.6
34.1667	10539.2
34.1833	10537.2
34.2	10534.8
34.2167	10521
34.2333	10515.7
34.25	10519
34.2667	10519.2
34.2833	10522.7
34.3	10524.7
34.3167	10516.8
34.3333	10494
34.35	10465.6
34.3667	10440.6
34.3833	10425.8
34.4	10409
34.4167	10394.8
34.4333	10379.9
34.45	10368
34.4667	10339.7
34.4833	10333.4
34.5	10330.7
34.5167	10333.9
34.5333	10330.2
34.55	10340.8
34.5667	10334.7
34.5833	10334
34.6	10334.7
34.6167	10327.9
34.6333	10312.2
34.65	10291.6
34.6667	10249.3
34.6833	10196.2
34.7	10155.9
34.7167	10110.5
34.7333	10079.9
34.75	10079.6
34.7667	10095.2
34.7833	10109.2
34.8	10147.8
34.8167	10171.7
34.8333	10178.1
34.85	10174.6
34.8667	10167.4
34.8833	10142.8
34.9	10127.3
34.9167	10115.6
34.9333	10111.5
34.95	10111.7
34.9667	10107
34.9833	10099.6
35	10090.1
35.0167	10063.2
35.0333	10021.2
35.05	9983.64
35.0667	9942.2
35.0833	9898.08
35.1	9868.32
35.1167	9860.2
35.1333	9858.12
35.15	9863.32
35.1667	9874.88
35.1833	9878.16
35.2	9869.96
35.2167	9855.4
35.2333	9836.28
35.25	9814.04
35.2667	9805.48
35.2833	9798.92
35.3	9794.84
35.3167	9799.24
35.3333	9803.2
35.35	9791.88
35.3667	9783.24
35.3833	9774.68
35.4	9755.84
35.4167	9736.6
35.4333	9721.48
35.45	9703.6
35.4667	9686.2
35.4833	9673.72
35.5	9664.88
35.5167	9663.92
35.5333	9662.88
35.55	9658.04
35.5667	9651.28
35.5833	9640.24
35.6	9626.52
35.6167	9605.64
35.6333	9593.16
35.65	9578.64
35.6667	9570.2
35.6833	9557.44
35.7	9559.04
35.7167	9554.76
35.7333	9550.4
35.75	9539.52
35.7667	9531.04
35.7833	9510.4
35.8	9492.84
35.8167	9472.96
35.8333	9463.16
35.85	9458.16
35.8667	9462.4
35.8833	9455.36
35.9	9462.16
35.9167	9450.56
35.9333	9419.36
35.95	9376.8
35.9667	9353.16
35.9833	9321
36	9297.04
36.0167	9290.68
36.0333	9298.04
36.05	9291.76
36.0667	9289.2
36.0833	9299
36.1	9303.6
36.1167	9302.96
36.1333	9298.36
36.15	9285.16
36.1667	9261.96
36.1833	9246.48
36.2	9231.56
36.2167	9226.84
36.2333	9228.36
36.25	9233.24
36.2667	9236.56
36.2833	9238.28
36.3	9230.72
36.3167	9229
36.3333	9220.28
36.35	9201.08
36.3667	9177.72
36.3833	9164.52
36.4	9137.44
36.4167	9120.04
36.4333	9117.12
36.45	9139.2
36.4667	9160.36
36.4833	9185.12
36.5	9200.84
36.5167	9198.88
36.5333	9157.88
36.55	9118.6
36.5667	9081.48
36.5833	9045.8
36.6	9024.44
36.6167	9023.24
36.6333	9016.36
36.65	9016.44
36.6667	9011.12
36.6833	8998.32
36.7	8978.84
36.7167	8963.44
36.7333	8943.16
36.75	8930.92
36.7667	8916.28
36.7833	8901.08
36.8	8879.4
36.8167	8856.16
36.8333	8832.52
36.85	8816.72
36.8667	8824.16
36.8833	8836.12
36.9	8845.72
36.9167	8859.36
36.9333	8864.4
36.95	8842.52
36.9667	8811.8
36.9833	8778.84
37	8739.24
37.0167	8717.56
37.0333	8706.2
37.05	8709.52
37.0667	8718.48
37.0833	8731.36
37.1	8728.08
37.1167	8726.36
37.1333	8719.44
37.15	8720.04
37.1667	8717.72
37.1833	8717.08
37.2	8716.32
37.2167	8709
37.2333	8685.68
37.25	8668.32
37.2667	8650.4
37.2833	8623.2
37.3	8610.72
37.3167	8605.36
37.3333	8589.56
37.35	8575.04
37.3667	8569
37.3833	8540.68
37.4	8511.76
37.4167	8489.2
37.4333	8476.56
37.45	8465.72
37.4667	8472.24
37.4833	8486.76
37.5	8502.68
37.5167	8507.96
37.5333	8502.08
37.55	8491.84
37.5667	8481.48
37.5833	8472.44
37.6	8463.12
37.6167	8467.08
37.6333	8468.56
37.65	8452.28
37.6667	8430.4
37.6833	8412.08
37.7	8392.24
37.7167	8371.4
37.7333	8361.88
37.75	8354.72
37.7667	8342.44
37.7833	8323.76
37.8	8309.96
37.8167	8298.96
37.8333	8295.48
37.85	8299.96
37.8667	8306.12
37.8833	8315.44
37.9	8326.56
37.9167	8322.4
37.9333	8318.96
37.95	8308.32
37.9667	8294.2
37.9833	8273.48
38	8255.68
38.0167	8238.04
38.0333	8236.04
38.05	8229.52
38.0667	8229.08
38.0833	8238.96
38.1	8234.6
38.1167	8211.4
38.1333	8191.32
38.15	8158.08
38.1667	8119.52
38.1833	8084.92
38.2	8074.88
38.2167	8073.16
38.2333	8084.4
38.25	8095
38.2667	8124.2
38.2833	8135.88
38.3	8133.84
38.3167	8123.04
38.3333	8112.88
38.35	8081.28
38.3667	8054.52
38.3833	8032.48
38.4	8022.76
38.4167	8015.24
38.4333	8017
38.45	8015.24
38.4667	8013.52
38.4833	8002.48
38.5	7992.76
38.5167	7976.32
38.5333	7961.36
38.55	7950.08
38.5667	7943.12
38.5833	7933.68
38.6	7937.48
38.6167	7947.96
38.6333	7958.88
38.65	7965.12
38.6667	7956.92
38.6833	7942.16
38.7	7921.24
38.7167	7889.08
38.7333	7853.92
38.75	7838.76
38.7667	7819.56
38.7833	7802.04
38.8	7792.64
38.8167	7798.88
38.8333	7797.88
38.85	7803.72
38.8667	7816
38.8833	7833.64
38.9	7831.44
38.9167	7838
38.9333	7836.32
38.95	7825.12
38.9667	7799.2
38.9833	7780.52
39	7748.92
39.0167	7722.4
39.0333	7698.4
39.05	7692.64
39.0667	7692.92
39.0833	7691.76
39.1	7700.12
39.1167	7706.36
39.1333	7702.88
39.15	7699.72
39.1667	7708.32
39.1833	7706.08
39.2	7703.92
39.2167	7703.56
39.2333	7698.84
39.25	7688.24
39.2667	7678.88
39.2833	7672.92
39.3	7664.36
39.3167	7650.8
39.3333	7642.88
39.35	7627.12
39.3667	7604.64
39.3833	7580.4
39.4	7574.72
39.4167	7556.52
39.4333	7547.64
39.45	7549.24
39.4667	7558.56
39.4833	7548.88
39.5	7544.88
39.5167	7535.92
39.5333	7521.8
39.55	7506
39.5667	7497.32
39.5833	7495.44
39.6	7501
39.6167	7504
39.6333	7500.28
39.65	7492.56
39.6667	7477.8
39.6833	7460.28
39.7	7452.24
39.7167	7447
39.7333	7448.88
39.75	7459.56
39.7667	7469.6
39.7833	7465.48
39.8	7466.64
39.8167	7455.48
39.8333	7436.08
39.85	7415.56
39.8667	7404.76
39.8833	7393.04
39.9	7399.36
39.9167	7404.44
39.9333	7405.04
39.95	7398.36
39.9667	7388.32
39.9833	7362.44
40	7336.64
40.0167	7324.72
40.0333	7326.92
40.05	7324.84
40.0667	7331.96
40.0833	7354.16
40.1	7360.36
40.1167	7346.04
40.1333	7344.76
40.15	7333.4
40.1667	7305.04
40.1833	7293.52
40.2	7300
40.2167	7287
40.2333	7285.08
40.25	7281.28
40.2667	7262.2
40.2833	7239.28
40.3	7233.4
40.3167	7221.72
40.3333	7223.56
40.35	7235.72
40.3667	7241.04
40.3833	7239.24
40.4	7238.32
40.4167	7227.64
40.4333	7213
40.45	7200.04
40.4667	7184.28
40.4833	7165
40.5	7140.2
40.5167	7111.36
40.5333	7090.92
40.55	7080.6
40.5667	7078.24
40.5833	7085.28
40.6	7099.48
40.6167	7113.48
40.6333	7120.44
40.65	7127.48
40.6667	7141.56
40.6833	7151.24
40.7	7152.32
40.7167	7156.76
40.7333	7159.24
40.75	7156.8
40.7667	7149.4
40.7833	7141.76
40.8	7126.48
40.8167	7105.64
40.8333	7078.32
40.85	7056.24
40.8667	7030.72
40.8833	7012.72
40.9	7000.64
40.9167	6996.4
40.9333	6998.16
40.95	7004.8
40.9667	7008.36
40.9833	7008.48
41	7000.08
41.0167	6985.96
41.0333	6972.6
41.05	6961.68
41.0667	6951.88
41.0833	6940.56
41.1	6934.92
41.1167	6936.12
41.1333	6935.04
41.15	6936.8
41.1667	6954.36
41.1833	6965.6
41.2	6969
41.2167	6975.16
41.2333	6975.4
41.25	6964.4
41.2667	6944.96
41.2833	6930.2
41.3	6918.16
41.3167	6910
41.3333	6899.44
41.35	6900.28
41.3667	6900.72
41.3833	6901.24
41.4	6904.08
41.4167	6913.44
41.4333	6928.4
41.45	6940.76
41.4667	6936
41.4833	6929.08
41.5	6914.64
41.5167	6891.24
41.5333	6873
41.55	6872.6
41.5667	6875.08
41.5833	6881.44
41.6	6888.28
41.6167	6883.56
41.6333	6865.6
41.65	6841.92
41.6667	6822.64
41.6833	6805.16
41.7	6802.6
41.7167	6814.84
41.7333	6830.28
41.75	6842.4
41.7667	6850.08
41.7833	6843.24
41.8	6831.68
41.8167	6816.6
41.8333	6800.68
41.85	6790.16
41.8667	6790.68
41.8833	6785.24
41.9	6780.48
41.9167	6775.16
41.9333	6765.84
41.95	6753.2
41.9667	6742.28
41.9833	6736.72
42	6740.48
42.0167	6751.76
42.0333	6755.16
42.05	6766.92
42.0667	6769.4
42.0833	6757.84
42.1	6742.04
42.1167	6738.2
42.1333	6725.52
42.15	6724.52
42.1667	6730.36
42.1833	6734.32
42.2	6724.92
42.2167	6717.28
42.2333	6699.28
42.25	6672.92
42.2667	6642.84
42.2833	6623.04
42.3	6603.08
42.3167	6591.8
42.3333	6598.88
42.35	6610.8
42.3667	6621.64
42.3833	6636.08
42.4	6651.88
42.4167	6652.48
42.4333	6654
42.45	6660.24
42.4667	6665.24
42.4833	6661.28
42.5	6656.92
42.5167	6651.4
42.5333	6631.64
42.55	6613.32
42.5667	6597.92
42.5833	6587.48
42.6	6578.64
42.6167	6583.16
42.6333	6581.32
42.65	6579.24
42.6667	6582.6
42.6833	6583
42.7	6575.76
42.7167	6568.96
42.7333	6562.16
42.75	6548.28
42.7667	6537.96
42.7833	6525.8
42.8	6522.68
42.8167	6520.6
42.8333	6526.2
42.85	6525.88
42.8667	6534.16
42.8833	6536.36
42.9	6536.88
42.9167	6524.32
42.9333	6517.6
42.95	6505.32
42.9667	6497.96
42.9833	6497.12
43	6501.92
43.0167	6503.76
43.0333	6513.08
43.05	6513.16
43.0667	6506.76
43.0833	6500.36
43.1	6496
43.1167	6483.84
43.1333	6473.84
43.15	6464.48
43.1667	6459.96
43.1833	6459.32
43.2	6456.56
43.2167	6460.64
43.2333	6459.24
43.25	6449.24
43.2667	6428.44
43.2833	6416.52
43.3	6399.96
43.3167	6397.32
43.3333	6405.08
43.35	6430.76
43.3667	6452.4
43.3833	6471.16
43.4	6479.32
43.4167	6478.96
43.4333	6455.36
43.45	6424.96
43.4667	6403
43.4833	6392.48
43.5	6388.64
43.5167	6396.28
43.5333	6406.12
43.55	6400.88
43.5667	6383.52
43.5833	6360.12
43.6	6340.64
43.6167	6330.68
43.6333	6334.84
43.65	6345.04
43.6667	6354.56
43.6833	6352.28
43.7	6355.04
43.7167	6357.12
43.7333	6358.08
43.75	6372.88
43.7667	6402.08
43.7833	6409.8
43.8	6419.12
43.8167	6424.2
43.8333	6414.72
43.85	6393.52
43.8667	6386.32
43.8833	6376.56
43.9	6375.44
43.9167	6381.08
43.9333	6396.76
43.95	6403.92
43.9667	6402.8
43.9833	6393.56
44	6377.92
44.0167	6363.28
44.0333	6356.72
44.05	6357.32
44.0667	6355.36
44.0833	6348.92
44.1	6328.2
44.1167	6304.28
44.1333	6278.12
44.15	6258.8
44.1667	6255.84
44.1833	6266.32
44.2	6280.6
44.2167	6295.2
44.2333	6306.28
44.25	6309.28
44.2667	6305.4
44.2833	6300.52
44.3	6298.12
44.3167	6300.4
44.3333	6305.68
44.35	6313.56
44.3667	6318.96
44.3833	6318.68
44.4	6313.68
44.4167	6303.64
44.4333	6297.04
44.45	6294.32
44.4667	6299.48
44.4833	6313.8
44.5	6332.8
44.5167	6340.12
44.5333	6346.96
44.55	6344.08
44.5667	6328.72
44.5833	6308.24
44.6	6289.4
44.6167	6267.04
44.6333	6258.32
44.65	6261.72
44.6667	6267.44
44.6833	6292.2
44.7	6310.28
44.7167	6315.28
44.7333	6314.12
44.75	6320.48
44.7667	6314.68
44.7833	6324.8
44.8	6341.44
44.8167	6357.04
44.8333	6364.56
44.85	6370.16
44.8667	6364.12
44.8833	6360.04
44.9	6355.72
44.9167	6350.72
44.9333	6352.76
44.95	6355.88
44.9667	6360.72
44.9833	6364.48
45	6369.88
45.0167	6360.32
45.0333	6357.44
45.05	6350.84
45.0667	6356.2
45.0833	6364.12
45.1	6382.72
45.1167	6395.52
45.1333	6406.24
45.15	6398.96
45.1667	6388.44
45.1833	6381.28
45.2	6375.08
45.2167	6365.04
45.2333	6365.68
45.25	6372.28
45.2667	6367.68
45.2833	6364.56
45.3	6371.76
45.3167	6379.56
45.3333	6374.36
45.35	6374.84
45.3667	6367.48
45.3833	6356.24
45.4	6338.48
45.4167	6333.2
45.4333	6331.92
45.45	6343
45.4667	6353.92
45.4833	6372.04
45.5	6381.84
45.5167	6389.44
45.5333	6388.88
45.55	6387.36
45.5667	6379.88
45.5833	6379.84
45.6	6382.4
45.6167	6388.2
45.6333	6395.6
45.65	6407.16
45.6667	6413.32
45.6833	6414.96
45.7	6422.72
45.7167	6423.6
45.7333	6422.08
45.75	6426.16
45.7667	6433.84
45.7833	6431.88
45.8	6432.92
45.8167	6435.52
45.8333	6431.92
45.85	6428.72
45.8667	6427.64
45.8833	6432.92
45.9	6442.28
45.9167	6460.24
45.9333	6472
45.95	6488.32
45.9667	6498.72
45.9833	6498.36
46	6491.04
46.0167	6485.44
46.0333	6472.96
46.05	6468.2
46.0667	6471.76
46.0833	6482.04
46.1	6494.92
46.1167	6512.72
46.1333	6522.68
46.15	6527.2
46.1667	6517.68
46.1833	6510.84
46.2	6501.72
46.2167	6495.96
46.2333	6495.36
46.25	6507.96
46.2667	6511.48
46.2833	6522.4
46.3	6531.88
46.3167	6536.68
46.3333	6534
46.35	6544.84
46.3667	6542.92
46.3833	6543.68
46.4	6555.04
46.4167	6566.96
46.4333	6575.32
46.45	6593.12
46.4667	6604.76
46.4833	6609.4
46.5	6626.36
46.5167	6631
46.5333	6634.32
46.55	6643.44
46.5667	6655.72
46.5833	6653.24
46.6	6656.28
46.6167	6661.04
46.6333	6669.28
46.65	6674.96
46.6667	6687.24
46.6833	6707.76
46.7	6719.72
46.7167	6718.28
46.7333	6709.48
46.75	6695.12
46.7667	6674.56
46.7833	6666.84
46.8	6677.2
46.8167	6689
46.8333	6716.44
46.85	6743.64
46.8667	6758.48
46.8833	6762.4
46.9	6774.36
46.9167	6769.68
46.9333	6769.68
46.95	6778.4
46.9667	6786.32
46.9833	6795.04
47	6808.68
47.0167	6821.52
47.0333	6823.04
47.05	6831.28
47.0667	6838.52
47.0833	6842.44
47.1	6842.64
47.1167	6860.76
47.1333	6867.8
47.15	6871.52
47.1667	6882.84
47.1833	6893.28
47.2	6894.28
47.2167	6902.48
47.2333	6909
47.25	6910.72
47.2667	6919.56
47.2833	6926.8
47.3	6944.48
47.3167	6970.56
47.3333	7005.16
47.35	7033.92
47.3667	7066.6
47.3833	7082.92
47.4	7091.16
47.4167	7085.16
47.4333	7077.08
47.45	7063.32
47.4667	7060.28
47.4833	7057
47.5	7064.08
47.5167	7074.44
47.5333	7080.12
47.55	7078.64
47.5667	7086.36
47.5833	7088.44
47.6	7093.76
47.6167	7108.28
47.6333	7121.8
47.65	7124.96
47.6667	7134.76
47.6833	7146.72
47.7	7159.64
47.7167	7179.12
47.7333	7205.04
47.75	7226.92
47.7667	7239.96
47.7833	7255.32
47.8	7262.04
47.8167	7268.2
47.8333	7274
47.85	7280.56
47.8667	7285
47.8833	7299.76
47.9	7311.76
47.9167	7323.8
47.9333	7343.32
47.95	7351.2
47.9667	7355.92
47.9833	7360.28
48	7359.6
48.0167	7353.92
48.0333	7365.48
48.05	7378.2
48.0667	7395.48
48.0833	7421.36
48.1	7449.6
48.1167	7466.92
48.1333	7476.96
48.15	7489.04
48.1667	7499.08
48.1833	7511.64
48.2	7534.64
48.2167	7564.72
48.2333	7583.8
48.25	7608.24
48.2667	7625.32
48.2833	7638
48.3	7647.4
48.3167	7664.04
48.3333	7673.28
48.35	7688.48
48.3667	7693.28
48.3833	7705.88
48.4	7716.64
48.4167	7727.8
48.4333	7735.16
48.45	7756.36
48.4667	7763.04
48.4833	7771.8
48.5	7778.44
48.5167	7787.56
48.5333	7792.28
48.55	7810.4
48.5667	7829.08
48.5833	7855.12
48.6	7888.92
48.6167	7917.84
48.6333	7933.52
48.65	7954.4
48.6667	7974.28
48.6833	7978
48.7	7982.4
48.7167	8003.44
48.7333	8012.84
48.75	8016.92
48.7667	8028.36
48.7833	8037.64
48.8	8035.28
48.8167	8039.44
48.8333	8044.84
48.85	8051
48.8667	8068.32
48.8833	8090.2
48.9	8110.96
48.9167	8129.92
48.9333	8147.24
48.95	8151.04
48.9667	8154.12
48.9833	8153.6
49	8160.44
49.0167	8168.56
49.0333	8195.92
49.05	8222.68
49.0667	8252.28
49.0833	8277.92
49.1	8300.44
49.1167	8303.08
49.1333	8308.44
49.15	8318.8
49.1667	8327.76
49.1833	8341.6
49.2	8363.56
49.2167	8382.36
49.2333	8383.96
49.25	8390.08
49.2667	8387.92
49.2833	8389.72
49.3	8389.96
49.3167	8412.04
49.3333	8427
49.35	8453.96
49.3667	8477.72
49.3833	8502.76
49.4	8514.64
49.4167	8531.12
49.4333	8537.8
49.45	8549.52
49.4667	8558.36
49.4833	8577.72
49.5	8593.64
49.5167	8614.12
49.5333	8623.04
49.55	8631.8
49.5667	8632.28
49.5833	8636.48
49.6	8639.04
49.6167	8648.76
49.6333	8663.64
49.65	8677.72
49.6667	8690.08
49.6833	8707.56
49.7	8724.92
49.7167	8745
49.7333	8768.56
49.75	8792.96
49.7667	8813.64
49.7833	8829.84
49.8	8846.2
49.8167	8860.2
49.8333	8868.24
49.85	8879.68
49.8667	8896.6
49.8833	8907.6
49.9	8918.12
49.9167	8942.52
49.9333	8963.64
49.95	8976.56
49.9667	8986.6
49.9833	9000.72
50	9005.72
50.0167	9008.72
50.0333	9019.76
50.05	9034.4
50.0667	9048.28
50.0833	9057.52
50.1	9058.96
50.1167	9056.2
50.1333	9052.2
50.15	9050.12
50.1667	9053.4
50.1833	9075.96
50.2	9093.88
50.2167	9118.04
50.2333	9132.48
50.25	9149.52
50.2667	9156.04
50.2833	9179.36
50.3	9202.84
50.3167	9235.72
50.3333	9261.2
50.35	9286.8
50.3667	9303.28
50.3833	9305.32
50.4	9308.2
50.4167	9323.6
50.4333	9345
50.45	9360
50.4667	9392
50.4833	9419.16
50.5	9433.32
50.5167	9437.32
50.5333	9457.52
50.55	9469.76
50.5667	9482.24
50.5833	9501.04
50.6	9521.96
50.6167	9525.08
50.6333	9534.84
50.65	9537.68
50.6667	9544.08
50.6833	9558.56
50.7	9573.6
50.7167	9573.96
50.7333	9579.68
50.75	9577.72
50.7667	9568.16
50.7833	9566.32
50.8	9571.64
50.8167	9586
50.8333	9603.16
50.85	9627.2
50.8667	9651.72
50.8833	9680.56
50.9	9704.88
50.9167	9716.48
50.9333	9711.96
50.95	9709.52
50.9667	9703.6
50.9833	9690.32
51	9700.92
51.0167	9729.28
51.0333	9745.84
51.05	9762.76
51.0667	9780.24
51.0833	9779.64
51.1	9767.16
51.1167	9771.92
51.1333	9777.32
51.15	9792.68
51.1667	9820.88
51.1833	9858.4
51.2	9876.76
51.2167	9893.96
51.2333	9914.08
51.25	9928.56
51.2667	9934.96
51.2833	9959.16
51.3	9988.36
51.3167	9998.72
51.3333	9999.84
51.35	10009.6
51.3667	10001.8
51.3833	9995.76
51.4	10003.8
51.4167	10023.4
51.4333	10031.9
51.45	10057.3
51.4667	10066.9
51.4833	10062.3
51.5	10062
51.5167	10078.7
51.5333	10085.1
51.55	10099.6
51.5667	10127.2
51.5833	10147.8
51.6	10157.6
51.6167	10169.9
51.6333	10186
51.65	10201
51.6667	10207.2
51.6833	10214.3
51.7	10225.1
51.7167	10232.3
51.7333	10235.8
51.75	10252.3
51.7667	10257.8
51.7833	10254.2
51.8	10249.1
51.8167	10249.3
51.8333	10248
51.85	10266.9
51.8667	10287.1
51.8833	10320.7
51.9	10349
51.9167	10368.1
51.9333	10364
51.95	10364.2
51.9667	10346.1
51.9833	10328.8
52	10319.9
52.0167	10334.9
52.0333	10350.4
52.05	10372.5
52.0667	10406.8
52.0833	10437.7
52.1	10459
52.1167	10476.8
52.1333	10492.1
52.15	10490.2
52.1667	10496.4
52.1833	10494
52.2	10496.3
52.2167	10507.6
52.2333	10520.9
52.25	10520.8
52.2667	10523.2
52.2833	10523.9
52.3	10515.8
52.3167	10509.8
52.3333	10510
52.35	10516.1
52.3667	10523.8
52.3833	10532.8
52.4	10542.3
52.4167	10548.6
52.4333	10554.5
52.45	10557.1
52.4667	10565.9
52.4833	10570.3
52.5	10574.8
52.5167	10576.5
52.5333	10583.7
52.55	10587.8
52.5667	10597.2
52.5833	10617
52.6	10639.3
52.6167	10653.2
52.6333	10666
52.65	10686
52.6667	10703.1
52.6833	10725.4
52.7	10743.9
52.7167	10762.5
52.7333	10770.9
52.75	10771.6
52.7667	10763.4
52.7833	10773.1
52.8	10777.9
52.8167	10776.1
52.8333	10774.4
52.85	10770.4
52.8667	10749.9
52.8833	10734.2
52.9	10727.1
52.9167	10727.1
52.9333	10738.7
52.95	10756.6
52.9667	10771
52.9833	10796
53	10808.1
53.0167	10805
53.0333	10805.8
53.05	10810.8
53.0667	10805.5
53.0833	10811.1
53.1	10833.3
53.1167	10844.4
53.1333	10852.5
53.15	10853.6
53.1667	10848.2
53.1833	10835.5
53.2	10832.9
53.2167	10823.8
53.2333	10827.5
53.25	10827
53.2667	10828
53.2833	10832.3
53.3	10859
53.3167	10873.7
53.3333	10913.7
53.35	10946.5
53.3667	10966.7
53.3833	10970.4
53.4	10988.8
53.4167	10989.8
53.4333	11006.4
53.45	11030.6
53.4667	11048.2
53.4833	11057.6
53.5	11059.4
53.5167	11033.6
53.5333	11002.8
53.55	10989.2
53.5667	10966.4
53.5833	10946.6
53.6	10954.8
53.6167	10962.5
53.6333	10964
53.65	10974.3
53.6667	10991.7
53.6833	10988.8
53.7	10989.3
53.7167	10978
53.7333	10966.6
53.75	10957.1
53.7667	10966.1
53.7833	10980.6
53.8	11010.8
53.8167	11040.3
53.8333	11060.4
53.85	11061.1
53.8667	11055.1
53.8833	11034.4
53.9	11013.2
53.9167	10995.7
53.9333	10993
53.95	10988.1
53.9667	10993.1
53.9833	11002.1
54	11015.2
54.0167	11021.2
54.0333	11036.4
54.05	11056.8
54.0667	11078.8
54.0833	11089.8
54.1	11099
54.1167	11090.1
54.1333	11063
54.15	11022.3
54.1667	10989.8
54.1833	10963.8
54.2	10954.6
54.2167	10964.2
54.2333	10984.9
54.25	11009.2
54.2667	11035.7
54.2833	11060.7
54.3	11079.5
54.3167	11099.2
54.3333	11108.4
54.35	11104.6
54.3667	11098.7
54.3833	11076.6
54.4	11046.8
54.4167	11018.2
54.4333	11005.9
54.45	10986
54.4667	10988.9
54.4833	10989.1
54.5	10998.2
54.5167	10996.3
54.5333	10999.6
54.55	10997.2
54.5667	11010.2
54.5833	11026.3
54.6	11045.4
54.6167	11068.9
54.6333	11090.2
54.65	11102.8
54.6667	11099.2
54.6833	11085.8
54.7	11069.6
54.7167	11045.9
54.7333	11023
54.75	11006.6
54.7667	11005
54.7833	10995.3
54.8	10988.7
54.8167	10977.3
54.8333	10963.8
54.85	10945.7
54.8667	10938.5
54.8833	10939.3
54.9	10945.8
54.9167	10962.3
54.9333	10973
54.95	10984.1
54.9667	10990.7
54.9833	10987.4
55	10977.3
55.0167	10978.4
55.0333	10968.4
55.05	10954.8
55.0667	10958.4
55.0833	10964.8
55.1	10961.8
55.1167	10963.4
55.1333	10963.4
55.15	10949.2
55.1667	10929
55.1833	10908.8
55.2	10891.4
55.2167	10884.1
55.2333	10881
55.25	10888.4
55.2667	10898.2
55.2833	10909.8
55.3	10911.9
55.3167	10910.2
55.3333	10904.4
55.35	10888.3
55.3667	10870.5
55.3833	10862
55.4	10860.7
55.4167	10850.6
55.4333	10859
55.45	10857.4
55.4667	10845.4
55.4833	10829
55.5	10816.7
55.5167	10794
55.5333	10782.1
55.55	10777.6
55.5667	10777.6
55.5833	10779.9
55.6	10784.8
55.6167	10789.9
55.6333	10798.4
55.65	10794.1
55.6667	10797.6
55.6833	10803.8
55.7	10806.7
55.7167	10794.9
55.7333	10799.6
55.75	10798.9
55.7667	10789.3
55.7833	10782.8
55.8	10784.4
55.8167	10771.6
55.8333	10755.4
55.85	10744.1
55.8667	10729.1
55.8833	10722
55.9	10729.5
55.9167	10732.4
55.9333	10739.6
55.95	10750.2
55.9667	10762
55.9833	10763
56	10761.9
56.0167	10754.3
56.0333	10744.9
56.05	10713.1
56.0667	10683.4
56.0833	10661.1
56.1	10651.6
56.1167	10629.9
56.1333	10626.8
56.15	10626.8
56.1667	10632.6
56.1833	10614.3
56.2	10615.4
56.2167	10616.1
56.2333	10608.3
56.25	10589.1
56.2667	10583.4
56.2833	10570.1
56.3	10548.5
56.3167	10536.6
56.3333	10536.2
56.35	10544.2
56.3667	10555.2
56.3833	10572.6
56.4	10590.7
56.4167	10599.4
56.4333	10592.1
56.45	10583.2
56.4667	10569.3
56.4833	10551.5
56.5	10533.3
56.5167	10519.8
56.5333	10499.2
56.55	10477.4
56.5667	10455.2
56.5833	10437.3
56.6	10426.6
56.6167	10422.5
56.6333	10428
56.65	10427.8
56.6667	10430.6
56.6833	10432.4
56.7	10432.9
56.7167	10426.8
56.7333	10434
56.75	10442.4
56.7667	10446.6
56.7833	10454.6
56.8	10459.2
56.8167	10452.8
56.8333	10437.4
56.85	10417.2
56.8667	10385.4
56.8833	10363.2
56.9	10345.8
56.9167	10335.1
56.9333	10322.2
56.95	10328.9
56.9667	10318.9
56.9833	10307
57	10287.5
57.0167	10280.7
57.0333	10259.5
57.05	10255.6
57.0667	10248.1
57.0833	10257.5
57.1	10260.6
57.1167	10261.2
57.1333	10254.6
57.15	10254.5
57.1667	10235
57.1833	10218.7
57.2	10211.2
57.2167	10198.8
57.2333	10178
57.25	10169.7
57.2667	10155.4
57.2833	10137.1
57.3	10131.2
57.3167	10134.6
57.3333	10121.5
57.35	10118.1
57.3667	10110.1
57.3833	10091.4
57.4	10064.9
[truncated: 2,316 more rows]

## Sheet: ESOPHAGUS_Co
hr	ESOPHAGUS_Control
24.0667	165569
24.0833	165494
24.1	165450
24.1167	165410
24.1333	165362
24.15	165330
24.1667	165359
24.1833	165425
24.2	165506
24.2167	165604
24.2333	165729
24.25	165791
24.2667	165803
24.2833	165759
24.3	165654
24.3167	165487
24.3333	165373
24.35	165220
24.3667	165103
24.3833	164996
24.4	164925
24.4167	164809
24.4333	164740
24.45	164675
24.4667	164682
24.4833	164647
24.5	164621
24.5167	164603
24.5333	164533
24.55	164402
24.5667	164345
24.5833	164335
24.6	164270
24.6167	164264
24.6333	164275
24.65	164217
24.6667	164115
24.6833	164091
24.7	164044
24.7167	163961
24.7333	163876
24.75	163788
24.7667	163647
24.7833	163499
24.8	163421
24.8167	163385
24.8333	163350
24.85	163333
24.8667	163321
24.8833	163270
24.9	163238
24.9167	163230
24.9333	163198
24.95	163156
24.9667	163107
24.9833	163005
25	162780
25.0167	162609
25.0333	162479
25.05	162329
25.0667	162239
25.0833	162361
25.1	162456
25.1167	162521
25.1333	162629
25.15	162670
25.1667	162594
25.1833	162479
25.2	162330
25.2167	162143
25.2333	161992
25.25	161843
25.2667	161729
25.2833	161658
25.3	161624
25.3167	161550
25.3333	161484
25.35	161389
25.3667	161288
25.3833	161169
25.4	161095
25.4167	161012
25.4333	160949
25.45	160875
25.4667	160779
25.4833	160661
25.5	160566
25.5167	160474
25.5333	160403
25.55	160369
25.5667	160338
25.5833	160325
25.6	160320
25.6167	160322
25.6333	160329
25.65	160349
25.6667	160302
25.6833	160282
25.7	160255
25.7167	160193
25.7333	160113
25.75	160133
25.7667	160123
25.7833	160103
25.8	160121
25.8167	160125
25.8333	160037
25.85	159915
25.8667	159797
25.8833	159640
25.9	159522
25.9167	159443
25.9333	159399
25.95	159325
25.9667	159258
25.9833	159148
26	159037
26.0167	158873
26.0333	158733
26.05	158603
26.0667	158508
26.0833	158407
26.1	158407
26.1167	158417
26.1333	158461
26.15	158522
26.1667	158594
26.1833	158518
26.2	158442
26.2167	158311
26.2333	158138
26.25	157960
26.2667	157956
26.2833	157963
26.3	158015
26.3167	158066
26.3333	158124
26.35	158086
26.3667	158033
26.3833	157968
26.4	157953
26.4167	157923
26.4333	157920
26.45	157891
26.4667	157858
26.4833	157764
26.5	157638
26.5167	157499
26.5333	157425
26.55	157319
26.5667	157263
26.5833	157247
26.6	157256
26.6167	157198
26.6333	157190
26.65	157135
26.6667	157090
26.6833	156991
26.7	156923
26.7167	156799
26.7333	156723
26.75	156618
26.7667	156570
26.7833	156499
26.8	156505
26.8167	156452
26.8333	156400
26.85	156320
26.8667	156270
26.8833	156164
26.9	156135
26.9167	156125
26.9333	156122
26.95	156128
26.9667	156174
26.9833	156158
27	156135
27.0167	156081
27.0333	155984
27.05	155776
27.0667	155615
27.0833	155480
27.1	155418
27.1167	155395
27.1333	155491
27.15	155552
27.1667	155524
27.1833	155425
27.2	155297
27.2167	155124
27.2333	154941
27.25	154833
27.2667	154752
27.2833	154691
27.3	154634
27.3167	154632
27.3333	154636
27.35	154637
27.3667	154496
27.3833	154348
27.4	154135
27.4167	153922
27.4333	153697
27.45	153727
27.4667	153769
27.4833	153842
27.5	153893
27.5167	153979
27.5333	153901
27.55	153854
27.5667	153820
27.5833	153756
27.6	153674
27.6167	153653
27.6333	153586
27.65	153530
27.6667	153485
27.6833	153444
27.7	153411
27.7167	153394
27.7333	153354
27.75	153374
27.7667	153362
27.7833	153352
27.8	153346
27.8167	153340
27.8333	153293
27.85	153301
27.8667	153258
27.8833	153209
27.9	153154
27.9167	153083
27.9333	152986
27.95	152947
27.9667	152900
27.9833	152830
28	152777
28.0167	152681
28.0333	152522
28.05	152378
28.0667	152270
28.0833	152211
28.1	152232
28.1167	152306
28.1333	152349
28.15	152397
28.1667	152377
28.1833	152326
28.2	152261
28.2167	152220
28.2333	152193
28.25	152197
28.2667	152162
28.2833	152067
28.3	151974
28.3167	151849
28.3333	151700
28.35	151584
28.3667	151558
28.3833	151557
28.4	151556
28.4167	151566
28.4333	151606
28.45	151572
28.4667	151510
28.4833	151451
28.5	151388
28.5167	151242
28.5333	151103
28.55	150845
28.5667	150577
28.5833	150294
28.6	150078
28.6167	149902
28.6333	149992
28.65	150064
28.6667	150191
28.6833	150311
28.7	150414
28.7167	150316
28.7333	150253
28.75	150127
28.7667	149970
28.7833	149833
28.8	149756
28.8167	149653
28.8333	149580
28.85	149504
28.8667	149406
28.8833	149319
28.9	149289
28.9167	149289
28.9333	149349
28.95	149413
28.9667	149453
28.9833	149461
29.0333	149412
29.05	149326
29.0667	149218
29.0833	149073
29.1	148902
29.1167	148753
29.1333	148606
29.15	148512
29.1667	148527
29.1833	148584
29.2	148641
29.2167	148682
29.2333	148652
29.25	148514
29.2667	148313
29.2833	148104
29.3	147904
29.3167	147750
29.3333	147666
29.35	147615
29.3667	147569
29.3833	147468
29.4	147354
29.4167	147196
29.4333	147045
29.45	146883
29.4667	146836
29.4833	146791
29.5	146771
29.5167	146789
29.5333	146848
29.55	146841
29.5667	146822
29.5833	146789
29.6	146705
29.6167	146603
29.6333	146525
29.65	146488
29.6667	146469
29.6833	146456
29.7	146432
29.7167	146398
29.7333	146331
29.75	146230
29.7667	146053
29.7833	145865
29.8	145653
29.8167	145463
29.8333	145322
29.85	145366
29.8667	145417
29.8833	145516
29.9	145599
29.9167	145666
29.9333	145623
29.95	145601
29.9667	145568
29.9833	145555
30	145486
30.0167	145417
30.0333	145341
30.05	145265
30.0667	145137
30.0833	145088
30.1	144995
30.1167	144863
30.1333	144668
30.15	144463
30.1667	144190
30.1833	144022
30.2	143914
30.2167	143890
30.2333	143945
30.25	144073
30.2667	144145
30.2833	144208
30.3	144242
30.3167	144221
30.3333	144185
30.35	144145
30.3667	144090
30.3833	144038
30.4	144038
30.4167	144015
30.4333	144026
30.45	144026
30.4667	143998
30.4833	143898
30.5	143784
30.5167	143631
30.5333	143466
30.55	143342
30.5667	143286
30.5833	143249
30.6	143217
30.6167	143220
30.6333	143197
30.65	143099
30.6667	143003
30.6833	142922
30.7	142838
30.7167	142753
30.7333	142727
30.75	142709
30.7667	142687
30.7833	142674
30.8	142672
30.8167	142675
30.8333	142654
30.85	142638
30.8667	142602
30.8833	142587
30.9	142561
30.9167	142535
30.9333	142483
30.95	142316
30.9667	142133
30.9833	141947
31	141801
31.0167	141679
31.0333	141809
31.05	141913
31.0667	141996
31.0833	142054
31.1	142123
31.1167	142026
31.1333	141980
31.15	141947
31.1667	141935
31.1833	141861
31.2	141862
31.2167	141807
31.2333	141781
31.25	141728
31.2667	141763
31.2833	141775
31.3	141853
31.3167	141902
31.3333	141966
31.35	142008
31.3667	141992
31.3833	141915
31.4	141846
31.4167	141769
31.4333	141665
31.45	141583
31.4667	141539
31.4833	141492
31.5	141465
31.5167	141444
31.5333	141478
31.55	141560
31.5667	141682
31.5833	141747
31.6	141815
31.6167	141844
31.6333	141800
31.65	141693
31.6667	141638
31.6833	141604
31.7	141564
31.7167	141557
31.7333	141578
31.75	141575
31.7667	141524
31.7833	141498
31.8	141411
31.8167	141339
31.8333	141326
31.85	141359
31.8667	141404
31.8833	141482
31.9	141539
31.9167	141521
31.9333	141473
31.95	141352
31.9667	141248
31.9833	141127
32	141073
32.0167	141057
32.0333	141098
32.05	141140
32.0667	141251
32.0833	141295
32.1	141328
32.1167	141360
32.1333	141298
32.15	141157
32.1667	141056
32.1833	140931
32.2	140812
32.2167	140938
32.2333	141110
32.25	141298
32.2667	141504
32.2833	141691
32.3	141684
32.3167	141622
32.3333	141482
32.35	141341
32.3667	141220
32.3833	141185
32.4	141243
32.4167	141379
32.4333	141540
32.45	141682
32.4667	141737
32.4833	141760
32.5	141765
32.5167	141705
32.5333	141634
32.55	141598
32.5667	141475
32.5833	141340
32.6	141258
32.6167	141185
32.6333	141140
32.65	141231
32.6667	141347
32.6833	141446
32.7	141571
32.7167	141680
32.7333	141712
32.75	141705
32.7667	141718
32.7833	141738
32.8	141770
32.8167	141803
32.8333	141894
32.85	141974
32.8667	141996
32.8833	141989
32.9	142004
32.9167	141946
32.9333	141875
32.95	141870
32.9667	141870
32.9833	141882
33	141991
33.0167	142137
33.0333	142224
33.05	142364
33.0667	142500
33.0833	142549
33.1	142596
33.1167	142690
33.1333	142722
33.15	142753
33.1667	142846
33.1833	142949
33.2	143055
33.2167	143189
33.2333	143271
33.25	143289
33.2667	143211
33.2833	143114
33.3	143002
33.3167	142968
33.3333	142900
33.35	142903
33.3667	142941
33.3833	143010
33.4	143046
33.4167	143260
33.4333	143483
33.45	143649
33.4667	143829
33.4833	143977
33.5	143984
33.5167	143948
33.5333	143956
33.55	143907
33.5667	143887
33.5833	143908
33.6	143958
33.6167	143968
33.6333	143957
33.65	143930
33.6667	143896
33.6833	143870
33.7	143866
33.7167	143961
33.7333	144081
33.75	144218
33.7667	144352
33.7833	144537
33.8	144656
33.8167	144759
33.8333	144839
33.85	144902
33.8667	144894
33.8833	144896
33.9	144935
33.9167	144993
33.9333	145022
33.95	145053
33.9667	145055
33.9833	144961
34	144804
34.0167	144678
34.0333	144586
34.05	144529
34.0667	144538
34.0833	144624
34.1	144763
34.1167	144874
34.1333	145009
34.15	145151
34.1667	145278
34.1833	145360
34.2	145508
34.2167	145662
34.2333	145827
34.25	145966
34.2667	146066
34.2833	146089
34.3	146027
34.3167	145920
34.3333	145852
34.35	145864
34.3667	145877
34.3833	145974
34.4	146091
34.4167	146173
34.4333	146215
34.45	146314
34.4667	146359
34.4833	146408
34.5	146501
34.5167	146505
34.5333	146557
34.55	146683
34.5667	146858
34.5833	146998
34.6	147304
34.6167	147432
34.6333	147480
34.65	147430
34.6667	147397
34.6833	147279
34.7	147259
34.7167	147310
34.7333	147424
34.75	147529
34.7667	147650
34.7833	147869
34.8	148069
34.8167	148302
34.8333	148551
34.85	148806
34.8667	148888
34.8833	148842
34.9	148692
34.9167	148544
34.9333	148394
34.95	148321
34.9667	148418
34.9833	148588
35	148732
35.0167	148861
35.0333	149034
35.05	149155
35.0667	149299
35.0833	149483
35.1	149678
35.1167	149858
35.1333	150103
35.15	150315
35.1667	150483
35.1833	150630
35.2	150688
35.2167	150617
35.2333	150483
35.25	150354
35.2667	150218
35.2833	150173
35.3	150181
35.3167	150304
35.3333	150426
35.35	150589
35.3667	150752
35.3833	150942
35.4	151074
35.4167	151251
35.4333	151412
35.45	151513
35.4667	151546
35.4833	151545
35.5	151501
35.5167	151426
35.5333	151409
35.55	151434
35.5667	151487
35.5833	151546
35.6	151663
35.6167	151757
35.6333	151856
35.65	151995
35.6667	152149
35.6833	152288
35.7	152320
35.7167	152394
35.7333	152457
35.75	152566
35.7667	152706
35.7833	153084
35.8	153354
35.8167	153579
35.8333	153681
35.85	153641
35.8667	153429
35.8833	153290
35.9	153156
35.9167	153073
35.9333	153117
35.95	153231
35.9667	153367
35.9833	153565
36	153821
36.0167	154056
36.0333	154280
36.05	154484
36.0667	154621
36.0833	154649
36.1	154665
36.1167	154643
36.1333	154608
36.15	154634
36.1667	154806
36.1833	154992
36.2	155209
36.2167	155405
36.2333	155518
36.25	155469
36.2667	155376
36.2833	155239
36.3	155128
36.3167	155101
36.3333	155208
36.35	155343
36.3667	155531
36.3833	155714
36.4	155881
36.4167	155976
36.4333	156122
36.45	156297
36.4667	156515
36.4833	156693
36.5	156883
36.5167	157005
36.5333	157045
36.55	157047
36.5667	157124
36.5833	157289
36.6	157531
36.6167	157815
36.6333	158055
36.65	158200
36.6667	158186
36.6833	158003
36.7	157823
36.7167	157688
36.7333	157590
36.75	157610
36.7667	157820
36.7833	157987
36.8	158200
36.8167	158430
36.8333	158564
36.85	158602
36.8667	158677
36.8833	158548
36.9	158448
36.9167	158431
36.9333	158482
36.95	158516
36.9667	158828
36.9833	159088
37	159312
37.0167	159484
37.0333	159705
37.05	159802
37.0667	159899
37.0833	160008
37.1	160067
37.1167	160080
37.1333	160103
37.15	160208
37.1667	160346
37.1833	160640
37.2	160977
37.2167	161258
37.2333	161391
37.25	161418
37.2667	161269
37.2833	161066
37.3	160903
37.3167	160838
37.3333	160874
37.35	161012
37.3667	161157
37.3833	161373
37.4	161570
37.4167	161731
37.4333	161833
37.45	161976
37.4667	162000
37.4833	162016
37.5	162042
37.5167	162175
37.5333	162303
37.55	162516
37.5667	162769
37.5833	163014
37.6	163131
37.6167	163185
37.6333	163218
37.65	163251
37.6667	163319
37.6833	163478
37.7	163709
37.7167	163925
37.7333	164102
37.75	164211
37.7667	164307
37.7833	164377
37.8	164453
37.8167	164520
37.8333	164590
37.85	164611
37.8667	164633
37.8833	164671
37.9	164845
37.9167	165111
37.9333	165416
37.95	165728
37.9667	165973
37.9833	165971
38	165875
38.0167	165746
38.0333	165569
38.05	165437
38.0667	165357
38.0833	165314
38.1	165319
38.1167	165407
38.1333	165514
38.15	165834
38.1667	166122
38.1833	166344
38.2	166470
38.2167	166567
38.2333	166548
38.25	166603
38.2667	166744
38.2833	166953
38.3	167170
38.3167	167364
38.3333	167459
38.35	167474
38.3667	167477
38.3833	167510
38.4	167531
38.4167	167626
38.4333	167758
38.45	167862
38.4667	167889
38.4833	167940
38.5	167978
38.5167	167986
38.5333	168053
38.55	168185
38.5667	168291
38.5833	168353
38.6	168435
38.6167	168493
38.6333	168516
38.65	168587
38.6667	168702
38.6833	168857
38.7	169022
38.7167	169247
38.7333	169421
38.75	169603
38.7667	169661
38.7833	169653
38.8	169588
38.8167	169551
38.8333	169503
38.85	169586
38.8667	169711
38.8833	169823
38.9	169939
38.9167	170056
38.9333	170151
38.95	170295
38.9667	170521
38.9833	170727
39	170924
39.0167	171111
39.0333	171258
39.05	171300
39.0667	171350
39.0833	171419
39.1	171475
39.1167	171534
39.1333	171708
39.15	171899
39.1667	172075
39.1833	172260
39.2	172459
39.2167	172629
39.2333	172870
39.25	173016
39.2667	173114
39.2833	173150
39.3	173070
39.3167	172821
39.3333	172719
39.35	172702
39.3667	172761
39.3833	172941
39.4	173170
39.4167	173382
39.4333	173541
39.45	173664
39.4667	173773
39.4833	173978
39.5	174135
39.5167	174318
39.5333	174522
39.55	174675
39.5667	174746
39.5833	174831
39.6	174854
39.6167	174820
39.6333	174800
39.65	174721
39.6667	174627
39.6833	174573
39.7	174580
39.7167	174623
39.7333	174874
39.75	175149
39.7667	175488
39.7833	175785
39.8	176065
39.8167	176189
39.8333	176301
39.85	176332
39.8667	176385
39.8833	176417
39.9	176499
39.9167	176622
39.9333	176781
39.95	176925
39.9667	177113
39.9833	177233
40	177244
40.0167	177264
40.0333	177406
40.05	177566
40.0667	177856
40.0833	178266
40.1	178620
40.1167	178744
40.1333	178723
40.15	178498
40.1667	178204
40.1833	177942
40.2	177853
40.2167	177911
40.2333	178122
40.25	178369
40.2667	178667
40.2833	178909
40.3	179082
40.3167	179281
40.3333	179481
40.35	179628
40.3667	179831
40.3833	180085
40.4	180252
40.4167	180424
40.4333	180507
40.45	180583
40.4667	180718
40.4833	180984
40.5	181276
40.5167	181705
40.5333	182024
40.55	182145
40.5667	182120
40.5833	181988
40.6	181854
40.6167	181734
40.6333	181755
40.65	181797
40.6667	181886
40.6833	181954
40.7	182128
40.7167	182285
40.7333	182477
40.75	182671
40.7667	182808
40.7833	182856
40.8	182842
40.8167	182787
40.8333	182739
40.85	182714
40.8667	182767
40.8833	182889
40.9	183045
40.9167	183207
40.9333	183438
40.95	183600
40.9667	183751
40.9833	183925
41	184116
41.0167	184204
41.0333	184348
41.05	184468
41.0667	184553
41.0833	184664
41.1	184881
41.1167	185157
41.1333	185535
41.15	186005
41.1667	186409
41.1833	186719
41.2	186798
41.2167	186714
41.2333	186459
41.25	186170
41.2667	185890
41.2833	185789
41.3	185756
41.3167	185797
41.3333	185893
41.35	186065
41.3667	186208
41.3833	186347
41.4	186506
41.4167	186666
41.4333	186708
41.45	186698
41.4667	186722
41.4833	186720
41.5	186750
41.5167	186932
41.5333	187233
41.55	187588
41.5667	187997
41.5833	188336
41.6	188501
41.6167	188359
41.6333	188052
41.65	187647
41.6667	187264
41.6833	187002
41.7	187146
41.7167	187406
41.7333	187797
41.75	188181
41.7667	188524
41.7833	188693
41.8	188880
41.8167	188925
41.8333	189001
41.85	189133
41.8667	189244
41.8833	189241
41.9	189269
41.9167	189231
41.9333	189099
41.95	189005
41.9667	188984
41.9833	189084
42	189253
42.0167	189435
42.0333	189599
42.05	189799
42.0667	189933
42.0833	190105
42.1	190344
42.1167	190577
42.1333	190790
42.15	191012
42.1667	191178
42.1833	191290
42.2	191397
42.2167	191498
42.2333	191549
42.25	191641
42.2667	191798
42.2833	192015
42.3	192203
42.3167	192408
42.3333	192478
42.35	192474
42.3667	192424
42.3833	192370
42.4	192329
42.4167	192427
42.4333	192546
42.45	192628
42.4667	192726
42.4833	192832
42.5	192925
42.5167	193036
42.5333	193196
42.55	193345
42.5667	193472
42.5833	193587
42.6	193773
42.6167	194045
42.6333	194424
42.65	194820
42.6667	195094
42.6833	195189
42.7	195079
42.7167	194764
42.7333	194345
42.75	194053
42.7667	193812
42.7833	193664
42.8	193559
42.8167	193611
42.8333	193681
42.85	193840
42.8667	194009
42.8833	194370
42.9	194633
42.9167	194800
42.9333	194905
42.95	194991
42.9667	194920
42.9833	194887
43	194963
43.0167	195045
43.0333	195131
43.05	195291
43.0667	195463
43.0833	195595
43.1	195756
43.1167	195958
43.1333	196079
43.15	196161
43.1667	196137
43.1833	196105
43.2	196015
43.2167	195991
43.2333	196004
43.25	196170
43.2667	196301
43.2833	196335
43.3	196346
43.3167	196403
43.3333	196458
43.35	196572
43.3667	196919
43.3833	197189
43.4	197296
43.4167	197199
43.4333	196984
43.45	196641
43.4667	196439
43.4833	196390
43.5	196580
43.5167	196929
43.5333	197301
43.55	197639
43.5667	197921
43.5833	198096
43.6	198164
43.6167	198266
43.6333	198341
43.65	198384
43.6667	198476
43.6833	198688
43.7	198914
43.7167	199106
43.7333	199304
43.75	199387
43.7667	199227
43.7833	198874
43.8	198521
43.8167	198232
43.8333	198023
43.85	198006
43.8667	198160
43.8833	198357
43.9	198511
43.9167	198637
43.9333	198721
43.95	198782
43.9667	198850
43.9833	198796
44	198761
44.0167	198731
44.0333	198706
44.05	198601
44.0667	198743
44.0833	198979
44.1	199188
44.1167	199394
44.1333	199684
44.15	199864
44.1667	199875
44.1833	199905
44.2	199910
44.2167	199923
44.2333	199933
44.25	200010
44.2667	200045
44.2833	200121
44.3	200130
44.3167	200088
44.3333	200129
44.35	200313
44.3667	200493
44.3833	200835
44.4	201350
44.4167	201718
44.4333	201917
44.45	201991
44.4667	201810
44.4833	201367
44.5	201052
44.5167	200818
44.5333	200749
44.55	200806
44.5667	201050
44.5833	201275
44.6	201507
44.6167	201645
44.6333	201773
44.65	201818
44.6667	201823
44.6833	201818
44.7	201831
44.7167	201861
44.7333	201948
44.75	201992
44.7667	202002
44.7833	202019
44.8	202005
44.8167	201943
44.8333	201924
44.85	201934
44.8667	201934
44.8833	202018
44.9	202152
44.9167	202373
44.9333	202609
44.95	202890
44.9667	203101
44.9833	203238
45	203287
45.0167	203307
45.0333	203250
45.05	203197
45.0667	203215
45.0833	203219
45.1	203263
45.1167	203432
45.1333	203622
45.15	203619
45.1667	203573
45.1833	203495
45.2	203316
45.2167	203161
45.2333	203374
45.25	203759
45.2667	204132
45.2833	204440
45.3	204648
45.3167	204552
45.3333	204316
45.35	204104
45.3667	204080
45.3833	204163
45.4	204412
45.4167	204715
45.4333	205005
45.45	205205
45.4667	205364
45.4833	205445
45.5	205535
45.5167	205643
45.5333	205716
45.55	205797
45.5667	205909
45.5833	205950
45.6	205983
45.6167	206037
45.6333	206049
45.65	206089
45.6667	206206
45.6833	206350
45.7	206441
45.7167	206551
45.7333	206501
45.75	206304
45.7667	205995
45.7833	205753
45.8	205524
45.8167	205407
45.8333	205386
45.85	205445
45.8667	205451
45.8833	205432
45.9	205418
45.9167	205462
45.9333	205490
45.95	205525
45.9667	205570
45.9833	205578
46	205551
46.0167	205504
46.0333	205474
46.05	205412
46.0667	205369
46.0833	205195
46.1	205045
46.1167	204904
46.1333	204805
46.15	204740
46.1667	204908
46.1833	205088
46.2	205226
46.2167	205387
46.2333	205500
46.25	205493
46.2667	205533
46.2833	205734
46.3	205932
46.3167	206191
46.3333	206263
46.35	206240
46.3667	205997
46.3833	205654
46.4	205219
46.4167	205136
46.4333	205031
46.45	205026
46.4667	205102
46.4833	205244
46.5	205244
46.5167	205330
46.5333	205431
46.55	205529
46.5667	205613
46.5833	205676
46.6	205725
46.6167	205729
46.6333	205732
46.65	205741
46.6667	205703
46.6833	205659
46.7	205662
46.7167	205675
46.7333	205671
46.75	205724
46.7667	205781
46.7833	205761
46.8	205682
46.8167	205576
46.8333	205447
46.85	205305
46.8667	205287
46.8833	205341
46.9	205401
46.9167	205469
46.9333	205479
46.95	205343
46.9667	205165
46.9833	205041
47	204980
47.0167	204998
47.0333	205150
47.05	205265
47.0667	205340
47.0833	205361
47.1	205343
47.1167	205283
47.1333	205352
47.15	205467
47.1667	205528
47.1833	205634
47.2	205728
47.2167	205712
47.2333	205632
47.25	205629
47.2667	205606
47.2833	205587
47.3	205625
47.3167	205721
47.3333	205794
47.35	205877
47.3667	205965
47.3833	206075
47.4	206171
47.4167	206276
47.4333	206279
47.45	206259
47.4667	206155
47.4833	206028
47.5	205851
47.5167	205667
47.5333	205504
47.55	205353
47.5667	205214
47.5833	205134
47.6	205266
47.6167	205387
47.6333	205564
47.65	205776
47.6667	206024
47.6833	206141
47.7	206253
47.7167	206344
47.7333	206382
47.75	206369
47.7667	206409
47.7833	206556
47.8	206777
47.8167	207071
47.8333	207362
47.85	207628
47.8667	207704
47.8833	207590
47.9	207275
47.9167	206873
47.9333	206367
47.95	205966
47.9667	205707
47.9833	205701
48	205876
48.0167	206164
48.0333	206468
48.05	206599
48.0667	206468
48.0833	206129
48.1	205730
48.1167	205253
48.1333	204993
48.15	205018
48.1667	205256
48.1833	205564
48.2	205970
48.2167	206332
48.2333	206493
48.25	206503
48.2667	206476
48.2833	206419
48.3	206360
48.3167	206408
48.3333	206535
48.35	206656
48.3667	206778
48.3833	206827
48.4	206817
48.4167	206780
48.4333	206699
48.45	206558
48.4667	206420
48.4833	206377
48.5	206327
48.5167	206419
48.5333	206656
48.55	207031
48.5667	207314
48.5833	207552
48.6	207572
48.6167	207336
48.6333	206867
48.65	206369
48.6667	205911
48.6833	205628
48.7	205400
48.7167	205372
48.7333	205442
48.75	205544
48.7667	205599
48.7833	205915
48.8	206167
48.8167	206329
48.8333	206453
48.85	206580
48.8667	206562
48.8833	206482
48.9	206459
48.9167	206469
48.9333	206471
48.95	206448
48.9667	206459
48.9833	206484
49	206503
49.0167	206550
49.0333	206616
49.05	206705
49.0667	206707
49.0833	206648
49.1	206453
49.1167	206162
49.1333	205848
49.15	205608
49.1667	205486
49.1833	205510
49.2	205639
49.2167	205831
49.2333	205963
49.25	206008
49.2667	205990
49.2833	205955
49.3	205843
49.3167	205833
49.3333	205810
49.35	205756
49.3667	205677
49.3833	205540
49.4	205251
49.4167	204958
49.4333	204700
49.45	204467
49.4667	204426
49.4833	204507
49.5	204636
49.5167	204827
49.5333	204964
49.55	204911
49.5667	204813
49.5833	204687
49.6	204477
49.6167	204329
49.6333	204312
49.65	204310
49.6667	204341
49.6833	204408
49.7	204409
49.7167	204362
49.7333	204356
49.75	204325
49.7667	204323
49.7833	204399
49.8	204533
49.8167	204613
49.8333	204775
49.85	204971
49.8667	205176
49.8833	205154
49.9	205071
49.9167	204805
49.9333	204385
49.95	203855
49.9667	203572
49.9833	203417
50	203366
50.0167	203374
50.0333	203492
50.05	203598
50.0667	203598
50.0833	203690
50.1	203907
50.1167	204175
50.1333	204418
50.15	204695
50.1667	204788
50.1833	204746
50.2	204524
50.2167	204214
50.2333	203930
50.25	203785
50.2667	203697
50.2833	203721
50.3	203799
50.3167	203920
50.3333	203983
50.35	204042
50.3667	204161
50.3833	204283
50.4	204313
50.4167	204392
50.4333	204427
50.45	204418
50.4667	204431
50.4833	204529
50.5	204564
50.5167	204554
50.5333	204379
50.55	204075
50.5667	203705
50.5833	203388
50.6	203260
50.6167	203385
50.6333	203722
50.65	204150
50.6667	204599
50.6833	204937
50.7	205124
50.7167	205240
50.7333	205251
50.75	205185
50.7667	205080
50.7833	204951
50.8	204746
50.8167	204623
50.8333	204576
50.85	204652
50.8667	204832
50.8833	205101
50.9	205276
50.9167	205436
50.9333	205527
50.95	205666
50.9667	205772
50.9833	205982
51	206139
51.0167	206257
51.0333	206181
51.05	206030
51.0667	205830
51.0833	205517
51.1	205254
51.1167	205155
51.1333	205140
51.15	205130
51.1667	205383
51.1833	205597
51.2	205714
51.2167	205837
51.2333	205945
51.25	205994
51.2667	206038
51.2833	206146
51.3	206168
51.3167	206163
51.3333	206064
51.35	205986
51.3667	205803
51.3833	205617
51.4	205433
51.4167	205222
51.4333	204957
51.45	204780
51.4667	204691
51.4833	204592
51.5	204579
51.5167	204611
51.5333	204609
51.55	204549
51.5667	204518
51.5833	204439
51.6	204373
51.6167	204322
51.6333	204288
51.65	204263
51.6667	204182
51.6833	204048
51.7	203820
51.7167	203570
51.7333	203317
51.75	203161
51.7667	202985
51.7833	202917
51.8	202876
51.8167	202831
51.8333	202782
51.85	202880
51.8667	203103
51.8833	203404
51.9	203737
51.9167	204015
51.9333	204200
51.95	204174
51.9667	204051
51.9833	203931
52	203866
52.0167	203813
52.0333	203801
52.05	203815
52.0667	203742
52.0833	203633
52.1	203497
52.1167	203441
52.1333	203346
52.15	203301
52.1667	203280
52.1833	203285
52.2	203286
52.2167	203379
52.2333	203574
52.25	203870
52.2667	204146
52.2833	204431
52.3	204684
52.3167	204757
52.3333	204622
52.35	204535
52.3667	204283
52.3833	203967
52.4	203766
52.4167	203659
52.4333	203551
52.45	203607
52.4667	203741
52.4833	203920
52.5	204243
52.5167	204629
52.5333	205066
52.55	205452
52.5667	205742
52.5833	205852
52.6	205844
52.6167	205679
52.6333	205576
52.65	205533
52.6667	205584
52.6833	205667
52.7	205842
52.7167	205938
52.7333	205961
52.75	205863
52.7667	205701
52.7833	205559
52.8	205466
52.8167	205498
52.8333	205708
52.85	206106
52.8667	206352
52.8833	206505
52.9	206491
52.9167	206273
52.9333	205847
52.95	205586
52.9667	205465
52.9833	205420
53	205514
53.0167	205608
53.0333	205576
53.05	205479
53.0667	205372
53.0833	205233
53.1	205243
53.1167	205286
53.1333	205291
53.15	205286
53.1667	205242
53.1833	205116
53.2	205061
53.2167	205017
53.2333	205047
53.25	205137
53.2667	205200
53.2833	205133
53.3	205071
53.3167	204886
53.3333	204649
53.35	204462
53.3667	204393
53.3833	204373
53.4	204473
53.4167	204582
53.4333	204642
53.45	204472
53.4667	204231
53.4833	203887
53.5	203481
53.5167	203163
53.5333	203185
53.55	203253
53.5667	203392
53.5833	203657
53.6	203837
53.6167	203904
53.6333	204013
53.65	204123
53.6667	204196
53.6833	204333
53.7	204453
53.7167	204530
53.7333	204584
53.75	204629
53.7667	204663
53.7833	204641
53.8	204586
53.8167	204549
53.8333	204549
53.85	204482
53.8667	204520
53.8833	204619
53.9	204667
53.9167	204603
53.9333	204632
53.95	204577
53.9667	204489
53.9833	204440
54	204594
54.0167	204730
54.0333	204872
54.05	205013
54.0667	205120
54.0833	205058
54.1	205004
54.1167	205009
54.1333	204990
54.15	205005
54.1667	204996
54.1833	204943
54.2	204854
54.2167	204862
54.2333	204939
54.25	205140
54.2667	205346
54.2833	205496
54.3	205530
54.3167	205506
54.3333	205402
54.35	205293
54.3667	205256
54.3833	205264
54.4	205219
54.4167	205182
54.4333	205149
54.45	205095
54.4667	205084
54.4833	205107
54.5	205192
54.5167	205299
54.5333	205406
54.55	205457
54.5667	205602
54.5833	205722
54.6	205820
54.6167	205862
54.6333	205735
54.65	205425
54.6667	205019
54.6833	204582
54.7	204207
54.7167	204135
54.7333	204196
54.75	204347
54.7667	204551
54.7833	204702
54.8	204724
54.8167	204671
54.8333	204582
54.85	204453
54.8667	204457
54.8833	204521
54.9	204673
54.9167	204896
54.9333	205203
54.95	205363
54.9667	205430
54.9833	205422
55	205317
55.0167	205135
55.0333	204992
55.05	204909
55.0667	204862
55.0833	204874
55.1	204896
55.1167	204944
55.1333	204973
55.15	204974
55.1667	204986
55.1833	205050
55.2	205120
55.2167	205214
55.2333	205342
55.25	205443
55.2667	205476
55.2833	205560
55.3	205657
55.3167	205763
55.3333	205904
55.35	206081
55.3667	206147
55.3833	206162
55.4	206145
55.4167	206049
55.4333	205947
55.45	205906
55.4667	205839
55.4833	205757
55.5	205678
55.5167	205594
55.5333	205474
55.55	205393
55.5667	205379
55.5833	205487
55.6	205597
55.6167	205797
55.6333	206090
55.65	206308
55.6667	206403
55.6833	206474
55.7	206428
55.7167	206227
55.7333	206045
55.75	205903
55.7667	205808
55.7833	205719
55.8	205726
55.8167	205659
55.8333	205681
55.85	205736
55.8667	205873
55.8833	205962
55.9	206237
55.9167	206428
55.9333	206514
55.95	206590
55.9667	206666
55.9833	206628
56	206592
56.0167	206620
56.0333	206647
56.05	206689
56.0667	206749
56.0833	206776
56.1	206785
56.1167	206698
56.1333	206606
56.15	206581
56.1667	206629
56.1833	206681
56.2	206877
56.2167	207142
56.2333	207318
56.25	207368
56.2667	207388
56.2833	207260
56.3	207065
56.3167	206850
56.3333	206787
56.35	206795
56.3667	206921
56.3833	207082
56.4	207270
56.4167	207358
56.4333	207410
56.45	207416
56.4667	207304
56.4833	207174
56.5	207076
56.5167	206970
56.5333	206859
56.55	206912
56.5667	207062
56.5833	207211
56.6	207356
56.6167	207519
56.6333	207596
56.65	207655
56.6667	207714
56.6833	207828
56.7	207962
56.7167	208099
56.7333	208144
56.75	208184
56.7667	208133
56.7833	208068
56.8	208038
56.8167	208054
56.8333	208078
56.85	208185
56.8667	208240
56.8833	208252
56.9	208212
56.9167	208176
56.9333	208060
56.95	207980
56.9667	207881
56.9833	207839
57	207667
57.0167	207538
57.0333	207483
57.05	207465
57.0667	207498
57.0833	207814
57.1	208153
57.1167	208362
57.1333	208620
57.15	208764
57.1667	208714
57.1833	208606
57.2	208545
57.2167	208391
57.2333	208313
57.25	208294
57.2667	208321
57.2833	208428
57.3	208595
57.3167	208748
57.3333	208906
57.35	209059
57.3667	209121
57.3833	209206
57.4	209272
[truncated: 2,316 more rows]

## Sheet: ESOPHAGUS_2d
hr	ESOPHAGUS_2days
24.0667	132856
24.0833	133302
24.1	133024
24.1167	132296
24.1333	132236
24.15	132336
24.1667	132480
24.1833	132581
24.2	133026
24.2167	132894
24.2333	132182
24.25	132250
24.2667	132294
24.2833	132330
24.3	132216
24.3167	132840
24.3333	132550
24.35	131824
24.3667	131721
24.3833	131692
24.4	131614
24.4167	131538
24.4333	132068
24.45	132015
24.4667	131462
24.4833	131325
24.5	131243
24.5167	131103
24.5333	130863
24.55	131346
24.5667	131239
24.5833	130602
24.6	130589
24.6167	130617
24.6333	130581
24.65	130603
24.6667	131194
24.6833	130933
24.7	130308
24.7167	130376
24.7333	130319
24.75	130185
24.7667	130267
24.7833	130902
24.8	130790
24.8167	130125
24.8333	130039
24.85	129951
24.8667	129774
24.8833	129623
24.9	130017
24.9167	129955
24.9333	129265
24.95	129251
24.9667	129172
24.9833	129268
25	129330
25.0167	129908
25.0333	129960
25.05	129248
25.0667	129275
25.0833	128689
25.1	128796
25.1167	128547
25.1333	129090
25.15	128994
25.1667	128977
25.1833	128830
25.2	128984
25.2167	129042
25.2333	128830
25.25	129210
25.2667	129172
25.2833	128404
25.3	128344
25.3167	128251
25.3333	128111
25.35	127979
25.3667	128424
25.3833	128208
25.4	127597
25.4167	127618
25.4333	127444
25.45	127372
25.4667	127449
25.4833	127900
25.5	127722
25.5167	127125
25.5333	127055
25.55	126912
25.5667	126954
25.5833	127015
25.6	127538
25.6167	127556
25.6333	126919
25.65	126797
25.6667	126678
25.6833	126748
25.7	126738
25.7167	127331
25.7333	127373
25.75	126776
25.7667	126607
25.7833	126371
25.8	126213
25.8167	126069
25.8333	126524
25.85	126514
25.8667	125895
25.8833	125841
25.9	125780
25.9167	125712
25.9333	125561
25.95	126246
25.9667	126200
25.9833	125582
26	125625
26.0167	125729
26.0333	125627
26.05	125763
26.0667	126181
26.0833	126065
26.1	125245
26.1167	125013
26.1333	124558
26.15	124603
26.1667	124569
26.1833	125099
26.2	125198
26.2167	124763
26.2333	124527
26.25	124372
26.2667	124266
26.2833	123977
26.3	124493
26.3167	124561
26.3333	123945
26.35	123959
26.3667	123911
26.3833	123808
26.4	123834
26.4167	124269
26.4333	124152
26.45	123578
26.4667	123504
26.4833	122724
26.5	122799
26.5167	122860
26.5333	123344
26.55	123280
26.5667	123395
26.5833	123436
26.6	123363
26.6167	123517
26.6333	123558
26.65	124026
26.6667	123734
26.6833	123091
26.7	122809
26.7167	122488
26.7333	122174
26.75	122036
26.7667	122323
26.7833	122150
26.8	121607
26.8167	121662
26.8333	121913
26.85	121874
26.8667	122032
26.8833	122670
26.9	122797
26.9167	122073
26.9333	122125
26.95	121996
26.9667	121898
26.9833	121617
27	121990
27.0167	121754
27.0333	121192
27.05	121107
27.0667	121065
27.0833	120981
27.1	121140
27.1167	121653
27.1333	121693
27.15	121079
27.1667	121146
27.1833	121079
27.2	120974
27.2167	120870
27.2333	121505
27.25	121399
27.2667	120835
27.2833	120887
27.3	120972
27.3167	120981
27.3333	120888
27.35	121518
27.3667	121434
27.3833	120790
27.4	120631
27.4167	120720
27.4333	120481
27.45	120376
27.4667	120672
27.4833	120600
27.5	119800
27.5167	119624
27.5333	119555
27.55	119613
27.5667	119601
27.5833	120271
27.6	120400
27.6167	119929
27.6333	119985
27.65	119926
27.6667	119844
27.6833	119742
27.7	120192
27.7167	120080
27.7333	119413
27.75	119375
27.7667	119436
27.7833	119313
27.8	119113
27.8167	119801
27.8333	119816
27.85	119093
27.8667	119187
27.8833	119029
27.9	118642
27.9167	118483
27.9333	119010
27.95	118774
27.9667	118341
27.9833	118487
28	118397
28.0167	118462
28.0333	118544
28.05	119080
28.0667	119072
28.0833	118458
28.1	118313
28.1167	118169
28.1333	118146
28.15	118041
28.1667	118591
28.1833	118432
28.2	117978
28.2167	117999
28.2333	117916
28.25	117930
28.2667	117948
28.2833	118392
28.3	118230
28.3167	117668
28.3333	117461
28.35	117481
28.3667	117348
28.3833	117297
28.4	117894
28.4167	118086
28.4333	117356
28.45	117343
28.4667	117282
28.4833	117122
28.5	116930
28.5167	117374
28.5333	117280
28.55	116596
28.5667	116519
28.5833	116546
28.6	116592
28.6167	116548
28.6333	117046
28.65	117141
28.6667	116509
28.6833	116374
28.7	116320
28.7167	116383
28.7333	116144
28.75	116673
28.7667	116844
28.7833	116488
28.8	116511
28.8167	116753
28.8333	116589
28.85	116294
28.8667	116602
28.8833	116549
28.9	115848
28.9167	115889
28.9333	115970
28.95	115930
28.9667	115782
28.9833	116260
29.0333	116190
29.05	115744
29.0667	115648
29.0833	115642
29.1	115574
29.1167	115544
29.1333	116071
29.15	116102
29.1667	115603
29.1833	115760
29.2	115757
29.2167	115689
29.2333	115608
29.25	115978
29.2667	115823
29.2833	115301
29.3	115187
29.3167	115215
29.3333	115296
29.35	115263
29.3667	115769
29.3833	115693
29.4	115044
29.4167	114962
29.4333	114777
29.45	114551
29.4667	114480
29.4833	115114
29.5	115245
29.5167	114778
29.5333	114930
29.55	114926
29.5667	114976
29.5833	114798
29.6	115458
29.6167	115449
29.6333	115068
29.65	114955
29.6667	114975
29.6833	114836
29.7	114782
29.7167	115211
29.7333	115122
29.75	114466
29.7667	114548
29.7833	114559
29.8	114457
29.8167	114643
29.8333	115242
29.85	115207
29.8667	114742
29.8833	114809
29.9	114662
29.9167	114574
29.9333	114304
29.95	114769
29.9667	114765
29.9833	114131
30	114161
30.0167	114252
30.0333	114052
30.05	113368
30.0667	113727
30.0833	113708
30.1	113507
30.1167	113662
30.1333	113606
30.15	113592
30.1667	113565
30.1833	113815
30.2	113777
30.2167	114251
30.2333	114399
30.25	113803
30.2667	113699
30.2833	113587
30.3	113643
30.3167	113606
30.3333	114104
30.35	114182
30.3667	113558
30.3833	113515
30.4	113411
30.4167	113367
30.4333	113047
30.45	113579
30.4667	113610
30.4833	113064
30.5	112928
30.5167	112963
30.5333	112997
30.55	113046
30.5667	113624
30.5833	113618
30.6	113087
30.6167	113007
30.6333	112834
30.65	112725
30.6667	112722
30.6833	113292
30.7	113150
30.7167	112745
30.7333	112733
30.75	112677
30.7667	112570
30.7833	112604
30.8	112903
30.8167	112849
30.8333	112405
30.85	112357
30.8667	112326
30.8833	112428
30.9	112428
30.9167	112728
30.9333	112532
30.95	111950
30.9667	111812
30.9833	111704
31	111733
31.0167	111962
31.0333	112515
31.05	112466
31.0667	111930
31.0833	112095
31.1	112036
31.1167	112112
31.1333	112096
31.15	112692
31.1667	112581
31.1833	112169
31.2	112140
31.2167	112106
31.2333	112058
31.25	112060
31.2667	112628
31.2833	112501
31.3	112113
31.3167	112075
31.3333	111990
31.35	111874
31.3667	111942
31.3833	112383
31.4	112275
31.4167	111756
31.4333	111624
31.45	111642
31.4667	111585
31.4833	111709
31.5	112288
31.5167	112240
31.5333	111644
31.55	111847
31.5667	111841
31.5833	111852
31.6	111998
31.6167	112697
31.6333	112467
31.65	111901
31.6667	111983
31.6833	111475
31.7	111462
31.7167	111533
31.7333	112229
31.75	112133
31.7667	112708
31.7833	112482
31.8	112201
31.8167	112105
31.8333	112215
31.85	112174
31.8667	112367
31.8833	112728
31.9	112667
31.9167	111996
31.9333	112035
31.95	111974
31.9667	112014
31.9833	112152
32	112750
32.0167	112781
32.0333	112248
32.05	112182
32.0667	112017
32.0833	112045
32.1	112005
32.1167	112515
32.1333	112483
32.15	112102
32.1667	112068
32.1833	111912
32.2	111857
32.2167	111923
32.2333	112538
32.25	112651
32.2667	112202
32.2833	112292
32.3	111700
32.3167	111601
32.3333	110941
32.35	111463
32.3667	111378
32.3833	111913
32.4	112055
32.4167	112626
32.4333	112694
32.45	112229
32.4667	112266
32.4833	112153
32.5	112258
32.5167	112413
32.5333	112964
32.55	112585
32.5667	112165
32.5833	112146
32.6	111967
32.6167	112072
32.6333	112561
32.65	113034
32.6667	113018
32.6833	112532
32.7	112592
32.7167	112487
32.7333	112556
32.75	112644
32.7667	113238
32.7833	113161
32.8	112692
32.8167	112608
32.8333	112486
32.85	112547
32.8667	112618
32.8833	113152
32.9	113212
32.9167	112909
32.9333	112867
32.95	112891
32.9667	112999
32.9833	113108
33	113517
33.0167	113406
33.0333	112904
33.05	113066
33.0667	113115
33.0833	113205
33.1	112881
33.1167	113322
33.1333	113149
33.15	113194
33.1667	113192
33.1833	113349
33.2	113506
33.2167	113737
33.2333	113728
33.25	113748
33.2667	114195
33.2833	114076
33.3	113453
33.3167	113288
33.3333	113179
33.35	113166
33.3667	113205
33.3833	113809
33.4	113905
33.4167	113659
33.4333	113690
33.45	113749
33.4667	113503
33.4833	113505
33.5	113895
33.5167	113766
33.5333	113393
33.55	113642
33.5667	113658
33.5833	113665
33.6	113876
33.6167	114345
33.6333	114421
33.65	113908
33.6667	114009
33.6833	113448
33.7	113439
33.7167	113310
33.7333	113819
33.75	113812
33.7667	114369
33.7833	114283
33.8	113961
33.8167	114134
33.8333	114126
33.85	114130
33.8667	114150
33.8833	114591
33.9	114740
33.9167	113990
33.9333	113905
33.95	114079
33.9667	114032
33.9833	113882
34	114665
34.0167	114739
34.0333	114092
34.05	114086
34.0667	113964
34.0833	114092
34.1	114198
34.1167	114782
34.1333	114803
34.15	114387
34.1667	114338
34.1833	114437
34.2	114468
34.2167	114553
34.2333	115316
34.25	115442
34.2667	114864
34.2833	115056
34.3	115214
34.3167	115080
34.3333	115108
34.35	115704
34.3667	115687
34.3833	115048
34.4	115057
34.4167	115032
34.4333	114975
34.45	115047
34.4667	115754
34.4833	115687
34.5	115118
34.5167	115310
34.5333	115440
34.55	115424
34.5667	115618
34.5833	116189
34.6	116097
34.6167	115484
34.6333	115408
34.65	115383
34.6667	115422
34.6833	115487
34.7	115935
34.7167	116108
34.7333	115602
34.75	115702
34.7667	115890
34.7833	116070
34.8	116173
34.8167	116757
34.8333	116906
34.85	116274
34.8667	116341
34.8833	116287
34.9	116515
34.9167	116468
34.9333	116978
34.95	117039
34.9667	116499
34.9833	116446
35	116540
35.0167	116645
35.0333	116615
35.05	117255
35.0667	117265
35.0833	116679
35.1	116812
35.1167	116908
35.1333	117035
35.15	117021
35.1667	117615
35.1833	117671
35.2	117138
35.2167	117195
35.2333	117409
35.25	117506
35.2667	117489
35.2833	118098
35.3	117939
35.3167	117133
35.3333	117223
35.35	117313
35.3667	117375
35.3833	117735
35.4	118485
35.4167	118480
35.4333	117819
35.45	117887
35.4667	117829
35.4833	117873
35.5	117869
35.5167	118633
35.5333	118666
35.55	118048
35.5667	118144
35.5833	118241
35.6	118538
35.6167	118669
35.6333	119221
35.65	119270
35.6667	118773
35.6833	118431
35.7	118418
35.7167	118496
35.7333	118738
35.75	119398
35.7667	119524
35.7833	118875
35.8	118818
35.8167	118568
35.8333	118483
35.85	118580
35.8667	119391
35.8833	119654
35.9	119284
35.9167	119419
35.9333	119437
35.95	119240
35.9667	119344
35.9833	119981
36	120028
36.0167	119508
36.0333	119658
36.05	119514
36.0667	119617
36.0833	119656
36.1	120175
36.1167	120252
36.1333	119714
36.15	119749
36.1667	119812
36.1833	119951
36.2	120010
36.2167	120904
36.2333	120930
36.25	120506
36.2667	120709
36.2833	120818
36.3	120629
36.3167	120551
36.3333	121010
36.35	120940
36.3667	120340
36.3833	120481
36.4	120692
36.4167	120899
36.4333	120841
36.45	121392
36.4667	121461
36.4833	120877
36.5	120728
36.5167	120855
36.5333	120910
36.55	120804
36.5667	121521
36.5833	121718
36.6	121227
36.6167	121333
36.6333	121287
36.65	121198
36.6667	121174
36.6833	121648
36.7	121795
36.7167	121580
36.7333	121784
36.75	121881
36.7667	122165
36.7833	122247
36.8	122851
36.8167	122795
36.8333	122202
36.85	122264
36.8667	122229
36.8833	122275
36.9	122240
36.9167	123087
36.9333	123014
36.95	122596
36.9667	122631
36.9833	122063
37	121920
37.0167	121945
37.0333	122396
37.05	122391
37.0667	123301
37.0833	123503
37.1	123165
37.1167	123297
37.1333	123433
37.15	123547
37.1667	123502
37.1833	123870
37.2	123824
37.2167	123193
37.2333	123222
37.25	123275
37.2667	123715
37.2833	123868
37.3	124553
37.3167	124395
37.3333	123989
37.35	123831
37.3667	124083
37.3833	124214
37.4	124459
37.4167	125056
37.4333	125160
37.45	124423
37.4667	124503
37.4833	124507
37.5	124549
37.5167	124510
37.5333	125229
37.55	125091
37.5667	124560
37.5833	124515
37.6	124652
37.6167	124727
37.6333	124786
37.65	125479
37.6667	125654
37.6833	125068
37.7	125038
37.7167	125167
37.7333	125166
37.75	125132
37.7667	125866
37.7833	125945
37.8	125459
37.8167	125450
37.8333	125580
37.85	125503
37.8667	125498
37.8833	125951
37.9	125927
37.9167	125381
37.9333	125423
37.95	125529
37.9667	125803
37.9833	125995
38	126561
38.0167	126619
38.0333	125990
38.05	126004
38.0667	125950
38.0833	126041
38.1	126244
38.1167	126938
38.1333	127030
38.15	126560
38.1667	126751
38.1833	126612
38.2	126635
38.2167	126537
38.2333	127016
38.25	126850
38.2667	126461
38.2833	126756
38.3	126874
38.3167	127056
38.3333	127214
38.35	127912
38.3667	127857
38.3833	127368
38.4	127334
38.4167	127540
38.4333	127489
38.45	126969
38.4667	127679
38.4833	127852
38.5	127719
38.5167	127756
38.5333	127785
38.55	127863
38.5667	127946
38.5833	128153
38.6	128334
38.6167	129002
38.6333	129104
38.65	128614
38.6667	128627
38.6833	128510
38.7	128465
38.7167	128397
38.7333	128925
38.75	129017
38.7667	128500
38.7833	128521
38.8	128445
38.8167	128479
38.8333	128502
38.85	129271
38.8667	129480
38.8833	129029
38.9	129224
38.9167	129213
38.9333	129282
38.95	129232
38.9667	129856
38.9833	129892
39	129332
39.0167	129492
39.0333	129652
39.05	129591
39.0667	129528
39.0833	130081
39.1	129979
39.1167	129250
39.1333	129395
39.15	129436
39.1667	129570
39.1833	129536
39.2	130202
39.2167	130394
39.2333	129884
39.25	129863
39.2667	129892
39.2833	129972
39.3	129997
39.3167	130675
39.3333	130845
39.35	130465
39.3667	130674
39.3833	130910
39.4	130938
39.4167	130833
39.4333	130602
39.45	130589
39.4667	130443
39.4833	130422
39.5	129918
39.5167	130726
39.5333	130680
39.55	130555
39.5667	130786
39.5833	131535
39.6	131633
39.6167	131144
39.6333	131392
39.65	131297
39.6667	131439
39.6833	131403
39.7	132078
39.7167	132132
39.7333	131615
39.75	131535
39.7667	131493
39.7833	131463
39.8	131575
39.8167	132149
39.8333	132179
39.85	131674
39.8667	131731
39.8833	131716
39.9	131713
39.9167	131908
39.9333	132673
39.95	132711
39.9667	132097
39.9833	132380
40	132418
40.0167	132549
40.0333	132652
40.05	133468
40.0667	133674
40.0833	133044
40.1	132951
40.1167	132884
40.1333	132860
40.15	132608
40.1667	133219
40.1833	133286
40.2	132775
40.2167	132874
40.2333	133110
40.25	133193
40.2667	133236
40.2833	133927
40.3	133894
40.3167	133136
40.3333	133064
40.35	133062
40.3667	133133
40.3833	133079
40.4	133758
40.4167	133975
40.4333	133514
40.45	133529
40.4667	133642
40.4833	133639
40.5	133620
40.5167	134336
40.5333	134476
40.55	133929
40.5667	133986
40.5833	134054
40.6	133998
40.6167	133911
40.6333	134511
40.65	134701
40.6667	133418
40.6833	133452
40.7	133634
40.7167	133660
40.7333	133677
40.75	135008
40.7667	135200
40.7833	134398
40.8	134497
40.8167	134306
40.8333	134095
40.85	133750
40.8667	134386
40.8833	134233
40.9	133789
40.9167	134142
40.9333	134382
40.95	134471
40.9667	134582
40.9833	135146
41	134924
41.0167	134534
41.0333	134614
41.05	134680
41.0667	134825
41.0833	134905
41.1	135416
41.1167	135436
41.1333	134921
41.15	134891
41.1667	135075
41.1833	135052
41.2	135063
41.2167	135618
41.2333	135710
41.25	135118
41.2667	135270
41.2833	135422
41.3	135586
41.3167	135595
41.3333	136002
41.35	135894
41.3667	135338
41.3833	135291
41.4	135258
41.4167	135512
41.4333	135476
41.45	136123
41.4667	135935
41.4833	135420
41.5	135399
41.5167	135541
41.5333	135440
41.55	135597
41.5667	136269
41.5833	135767
41.6	135295
41.6167	135376
41.6333	135451
41.65	135558
41.6667	136063
41.6833	136633
41.7	136684
41.7167	136087
41.7333	135984
41.75	136159
41.7667	136188
41.7833	136200
41.8	136805
41.8167	136967
41.8333	136294
41.85	136329
41.8667	136372
41.8833	136406
41.9	136267
41.9167	136897
41.9333	136891
41.95	136224
41.9667	136203
41.9833	136203
42	135532
42.0167	135723
42.0333	136385
42.05	136368
42.0667	136336
42.0833	137093
42.1	136264
42.1167	136262
42.1333	136411
42.15	136511
42.1667	136391
42.1833	137020
42.2	136960
42.2167	136208
42.2333	136246
42.25	136317
42.2667	136507
42.2833	136637
42.3	137591
42.3167	137627
42.3333	137060
42.35	136869
42.3667	137033
42.3833	137083
42.4	137018
42.4167	137716
42.4333	137959
42.45	136987
42.4667	136872
42.4833	137043
42.5	137211
42.5167	137328
42.5333	138232
42.55	138208
42.5667	137693
42.5833	137571
42.6	137459
42.6167	137639
42.6333	137771
42.65	138530
42.6667	138579
42.6833	137904
42.7	137620
42.7167	137460
42.7333	137279
42.75	137201
42.7667	137736
42.7833	138000
42.8	137615
42.8167	137588
42.8333	137624
42.85	137847
42.8667	137821
42.8833	138332
42.9	138525
42.9167	138089
42.9333	138093
42.95	138153
42.9667	137957
42.9833	137759
43	137637
43.0167	137746
43.0333	137715
43.05	138151
43.0667	137848
43.0833	138460
43.1	138233
43.1167	138324
43.1333	138109
43.15	138743
43.1667	138848
43.1833	138354
43.2	138342
43.2167	138380
43.2333	138111
43.25	138221
43.2667	138901
43.2833	138899
43.3	138426
43.3167	138658
43.3333	138517
43.35	138541
43.3667	138580
43.3833	138706
43.4	138520
43.4167	137963
43.4333	137831
43.45	137604
43.4667	137964
43.4833	138146
43.5	138843
43.5167	139162
43.5333	138788
43.55	138834
43.5667	138744
43.5833	138581
43.6	138496
43.6167	139036
43.6333	139177
43.65	138473
43.6667	138612
43.6833	138594
43.7	138662
43.7167	138696
43.7333	139439
43.75	139518
43.7667	138953
43.7833	138870
43.8	138693
43.8167	138795
43.8333	138820
43.85	139308
43.8667	139433
43.8833	139149
43.9	138915
43.9167	138966
43.9333	139110
43.95	139007
43.9667	139294
43.9833	139513
44	138822
44.0167	138856
44.0333	139095
44.05	139286
44.0667	139366
44.0833	140100
44.1	140185
44.1167	139585
44.1333	139668
44.15	139671
44.1667	139591
44.1833	139434
44.2	140038
44.2167	139992
44.2333	139287
44.25	139425
44.2667	139666
44.2833	139728
44.3	139873
44.3167	140605
44.3333	140432
44.35	139745
44.3667	139566
44.3833	138817
44.4	138788
44.4167	138968
44.4333	139514
44.45	139583
44.4667	140176
44.4833	139964
44.5	139245
44.5167	139263
44.5333	139293
44.55	139355
44.5667	139701
44.5833	140384
44.6	140435
44.6167	139880
44.6333	140011
44.65	140151
44.6667	140225
44.6833	140230
44.7	140942
44.7167	140753
44.7333	139931
44.75	139955
44.7667	139943
44.7833	139970
44.8	140182
44.8167	140946
44.8333	140991
44.85	140198
44.8667	139942
44.8833	139874
44.9	139741
44.9167	139741
44.9333	140508
44.95	140706
44.9667	139970
44.9833	140004
45	139935
45.0167	140036
45.0333	140041
45.05	140867
45.0667	140941
45.0833	140235
45.1	140114
45.1167	140020
45.1333	139932
45.15	139846
45.1667	140631
45.1833	140871
45.2	140351
45.2167	140196
45.2333	140107
45.25	140140
45.2667	139946
45.2833	140402
45.3	140578
45.3167	140105
45.3333	140215
45.35	140382
45.3667	140575
45.3833	140586
45.4	141161
45.4167	140994
45.4333	140153
45.45	140184
45.4667	140090
45.4833	140222
45.5	140166
45.5167	140906
45.5333	140903
45.55	140273
45.5667	140246
45.5833	140274
45.6	140265
45.6167	140176
45.6333	140826
45.65	140816
45.6667	140211
45.6833	140341
45.7	140307
45.7167	140624
45.7333	140700
45.75	141400
45.7667	141318
45.7833	140685
45.8	140282
45.8167	140147
45.8333	140198
45.85	140235
45.8667	140947
45.8833	141162
45.9	140693
45.9167	140696
45.9333	140718
45.95	140786
45.9667	140856
45.9833	141418
46	141247
46.0167	140641
46.0333	140742
46.05	140737
46.0667	140731
46.0833	140975
46.1	141729
46.1167	141684
46.1333	140954
46.15	141011
46.1667	140862
46.1833	140747
46.2	140814
46.2167	141556
46.2333	141569
46.25	140995
46.2667	141130
46.2833	141117
46.3	141066
46.3167	141072
46.3333	141679
46.35	141553
46.3667	140750
46.3833	140773
46.4	140813
46.4167	140929
46.4333	141028
46.45	141935
46.4667	141998
46.4833	141167
46.5	140993
46.5167	140883
46.5333	140754
46.55	140646
46.5667	141600
46.5833	141759
46.6	141202
46.6167	141266
46.6333	141368
46.65	141275
46.6667	141160
46.6833	141788
46.7	141623
46.7167	140869
46.7333	140725
46.75	140798
46.7667	140621
46.7833	140692
46.8	141512
46.8167	141567
46.8333	140852
46.85	140849
46.8667	140658
46.8833	140509
46.9	140394
46.9167	141175
46.9333	141258
46.95	140841
46.9667	140931
46.9833	140943
47	140713
47.0167	140701
47.0333	141317
47.05	141169
47.0667	140608
47.0833	140757
47.1	140661
47.1167	140652
47.1333	140793
47.15	141672
47.1667	141716
47.1833	141194
47.2	141253
47.2167	141342
47.2333	141078
47.25	140792
47.2667	141644
47.2833	141766
47.3	140972
47.3167	140773
47.3333	140895
47.35	140731
47.3667	140720
47.3833	141517
47.4	141777
47.4167	141249
47.4333	140544
47.45	140405
47.4667	139595
47.4833	139703
47.5	140510
47.5167	141381
47.5333	140962
47.55	141588
47.5667	141364
47.5833	141200
47.6	140879
47.6167	141306
47.6333	141491
47.65	140998
47.6667	141001
47.6833	141110
47.7	141096
47.7167	140737
47.7333	141090
47.75	141022
47.7667	140415
47.7833	140289
47.8	140515
47.8167	140655
47.8333	140712
47.85	141253
47.8667	141410
47.8833	140703
47.9	140672
47.9167	139996
47.9333	139944
47.95	139868
47.9667	140571
47.9833	140529
48	140621
48.0167	140841
48.0333	140950
48.05	140922
48.0667	140927
48.0833	141494
48.1	141432
48.1167	140609
48.1333	140596
48.15	140780
48.1667	140819
48.1833	140742
48.2	141641
48.2167	141838
48.2333	141290
48.25	141061
48.2667	141164
48.2833	140872
48.3	140559
48.3167	140462
48.3333	140664
48.35	140024
48.3667	140375
48.3833	140532
48.4	141026
48.4167	140881
48.4333	141333
48.45	141124
48.4667	140419
48.4833	140644
48.5	140837
48.5167	140963
48.5333	140936
48.55	141722
48.5667	141630
48.5833	140903
48.6	140971
48.6167	140887
48.6333	140734
48.65	140701
48.6667	141330
48.6833	141318
48.7	140635
48.7167	140660
48.7333	140681
48.75	140712
48.7667	140579
48.7833	141266
48.8	141283
48.8167	140663
48.8333	140759
48.85	140828
48.8667	140819
48.8833	141035
48.9	141625
48.9167	141345
48.9333	140500
48.95	140626
48.9667	140453
48.9833	140496
49	140719
49.0167	141483
49.0333	141439
49.05	140654
49.0667	140636
49.0833	140762
49.1	140958
49.1167	140891
49.1333	141597
49.15	141716
49.1667	140947
49.1833	140883
49.2	141077
49.2167	141158
49.2333	141170
49.25	141768
49.2667	141685
49.2833	140998
49.3	140930
49.3167	140804
49.3333	140821
49.35	141014
49.3667	141624
49.3833	141642
49.4	140944
49.4167	140986
49.4333	140958
49.45	141021
49.4667	141229
49.4833	141867
49.5	141705
49.5167	140847
49.5333	140818
49.55	140801
49.5667	140985
49.5833	141288
49.6	142168
49.6167	142123
49.6333	141481
49.65	141478
49.6667	141157
49.6833	141007
49.7	141158
49.7167	141741
49.7333	141707
49.75	141338
49.7667	141513
49.7833	141518
49.8	141465
49.8167	141400
49.8333	141811
49.85	141618
49.8667	140816
49.8833	140736
49.9	140666
49.9167	140787
49.9333	140929
49.95	141712
49.9667	141749
49.9833	141297
50	141345
50.0167	141306
50.0333	141200
50.05	141348
50.0667	141950
50.0833	141973
50.1	141379
50.1167	141475
50.1333	141509
50.15	141610
50.1667	141587
50.1833	142217
50.2	142126
50.2167	141438
50.2333	141335
50.25	141428
50.2667	141403
50.2833	141596
50.3	142339
50.3167	142418
50.3333	141697
50.35	141858
50.3667	141764
50.3833	141625
50.4	141691
50.4167	142425
50.4333	142472
50.45	141920
50.4667	142211
50.4833	142194
50.5	142176
50.5167	141947
50.5333	142499
50.55	142311
50.5667	141623
50.5833	141595
50.6	141840
50.6167	141995
50.6333	142108
50.65	142717
50.6667	142887
50.6833	142113
50.7	142038
50.7167	141836
50.7333	141910
50.75	141851
50.7667	142715
50.7833	142728
50.8	142188
50.8167	142280
50.8333	142267
50.85	142134
50.8667	142178
50.8833	142827
50.9	142744
50.9167	142146
50.9333	142117
50.95	142160
50.9667	142117
50.9833	142170
51	142873
51.0167	142999
51.0333	142342
51.05	142661
51.0667	142646
51.0833	142516
51.1	142372
51.1167	142988
51.1333	142840
51.15	142231
51.1667	142406
51.1833	142525
51.2	142610
51.2167	142686
51.2333	143386
51.25	143427
51.2667	142687
51.2833	142554
51.3	142485
51.3167	142323
51.3333	142282
51.35	143032
51.3667	143112
51.3833	142494
51.4	142708
51.4167	142092
51.4333	142134
51.45	142175
51.4667	142795
51.4833	142868
51.5	143368
51.5167	143217
51.5333	142759
51.55	143014
51.5667	142965
51.5833	143240
51.6	143446
51.6167	143854
51.6333	143632
51.65	143154
51.6667	143033
51.6833	143062
51.7	143201
51.7167	143377
51.7333	144151
51.75	144097
51.7667	143456
51.7833	143514
51.8	143357
51.8167	143222
51.8333	143452
51.85	144172
51.8667	144259
51.8833	143739
51.9	143591
51.9167	143675
51.9333	143740
51.95	143770
51.9667	144631
51.9833	144849
52	144291
52.0167	144326
52.0333	144394
52.05	144411
52.0667	144591
52.0833	145191
52.1	145198
52.1167	144553
52.1333	144507
52.15	144304
52.1667	144162
52.1833	144234
52.2	144906
52.2167	145042
52.2333	144499
52.25	144745
52.2667	144700
52.2833	144670
52.3	144429
52.3167	145043
52.3333	145068
52.35	144337
52.3667	144445
52.3833	144673
52.4	144759
52.4167	144645
52.4333	145481
52.45	145383
52.4667	144700
52.4833	144698
52.5	144770
52.5167	144645
52.5333	144786
52.55	145631
52.5667	145640
52.5833	145111
52.6	145325
52.6167	145398
52.6333	145267
52.65	145324
52.6667	145797
52.6833	145311
52.7	145410
52.7167	145663
52.7333	145004
52.75	145071
52.7667	145596
52.7833	145470
52.8	145264
52.8167	146008
52.8333	146233
52.85	145582
52.8667	145780
52.8833	145887
52.9	145943
52.9167	146107
52.9333	146908
52.95	146831
52.9667	146190
52.9833	146314
53	146354
53.0167	146415
53.0333	146439
53.05	147116
53.0667	147114
53.0833	146315
53.1	146294
53.1167	146385
53.1333	146488
53.15	146590
53.1667	147278
53.1833	147339
53.2	146653
53.2167	146792
53.2333	146664
53.25	146633
53.2667	146709
53.2833	147515
53.3	147594
53.3167	146999
53.3333	147119
53.35	147056
53.3667	146981
53.3833	146845
53.4	147472
53.4167	147413
53.4333	146517
53.45	146671
53.4667	146669
53.4833	146938
53.5	146952
53.5167	147966
53.5333	147783
53.55	147143
53.5667	146847
53.5833	147023
53.6	147067
53.6167	147229
53.6333	148019
53.65	148225
53.6667	147532
53.6833	147451
53.7	147434
53.7167	147407
53.7333	147441
53.75	147979
53.7667	148037
53.7833	147476
53.8	147697
53.8167	147697
53.8333	147864
53.85	147940
53.8667	148541
53.8833	148386
53.9	147749
53.9167	147883
53.9333	148042
53.95	148161
53.9667	148094
53.9833	148814
54	148813
54.0167	147895
54.0333	147862
54.05	148027
54.0667	148168
54.0833	148154
54.1	149011
54.1167	149153
54.1333	148419
54.15	148476
54.1667	148407
54.1833	148623
54.2	148804
54.2167	149623
54.2333	149567
54.25	149022
54.2667	148930
54.2833	148834
54.3	149085
54.3167	149150
54.3333	149959
54.35	149958
54.3667	149293
54.3833	149076
54.4	149106
54.4167	149129
54.4333	149026
54.45	149630
54.4667	149606
54.4833	148868
54.5	148992
54.5167	149203
54.5333	149462
54.55	149744
54.5667	150689
54.5833	150627
54.6	150044
54.6167	149886
54.6333	149897
54.65	150045
54.6667	150090
54.6833	150834
54.7	150983
54.7167	150271
54.7333	150138
54.75	150097
54.7667	150008
54.7833	150057
54.8	150623
54.8167	150613
54.8333	149829
54.85	150024
54.8667	150064
54.8833	150304
54.9	150268
54.9167	151100
54.9333	150857
54.95	150019
54.9667	149918
54.9833	150020
55	150228
55.0167	150437
55.0333	151262
55.05	151379
55.0667	150675
55.0833	150658
55.1	150700
55.1167	150816
55.1333	150836
55.15	151426
55.1667	151436
55.1833	150627
55.2	150615
55.2167	150578
55.2333	150758
55.25	150905
55.2667	151735
55.2833	151933
55.3	151405
55.3167	151333
55.3333	151234
55.35	151341
55.3667	151345
55.3833	152000
55.4	152199
55.4167	151454
55.4333	151390
55.45	151243
55.4667	151372
55.4833	151590
55.5	152685
55.5167	152967
55.5333	152497
55.55	152433
55.5667	152351
55.5833	152140
55.6	152072
55.6167	152776
55.6333	152933
55.65	152271
55.6667	152479
55.6833	152493
55.7	152516
55.7167	152445
55.7333	153181
55.75	153084
55.7667	152331
55.7833	152457
55.8	152559
55.8167	152588
55.8333	152558
55.85	153501
55.8667	153452
55.8833	152952
55.9	153046
55.9167	153176
55.9333	153175
55.95	153440
55.9667	154160
55.9833	154226
56	153569
56.0167	153703
56.0333	153661
56.05	153600
56.0667	153615
56.0833	154526
56.1	154542
56.1167	153674
56.1333	153729
56.15	153951
56.1667	153260
56.1833	153404
56.2	154440
56.2167	154531
56.2333	154534
56.25	155316
56.2667	154527
56.2833	153950
56.3	154008
56.3167	154022
56.3333	154082
56.35	154825
56.3667	155426
56.3833	154757
56.4	154748
56.4167	154912
56.4333	155003
56.45	155039
56.4667	155954
56.4833	156163
56.5	155432
56.5167	155582
56.5333	155771
56.55	155736
56.5667	155574
56.5833	156223
56.6	156087
56.6167	155356
56.6333	155182
56.65	155199
56.6667	155251
56.6833	155454
56.7	156111
56.7167	156358
56.7333	155875
56.75	156055
56.7667	156082
56.7833	156183
56.8	156309
56.8167	157109
56.8333	157189
56.85	156565
56.8667	156677
56.8833	156762
56.9	156779
56.9167	156774
56.9333	157641
56.95	157759
56.9667	156977
56.9833	157145
57	157234
57.0167	157138
57.0333	157171
57.05	157402
57.0667	157271
57.0833	157439
57.1	157609
57.1167	156962
57.1333	157579
57.15	157820
57.1667	157793
57.1833	157814
57.2	158590
57.2167	158630
57.2333	157898
57.25	158005
57.2667	158179
57.2833	158202
57.3	158384
57.3167	159190
57.3333	159261
57.35	158559
57.3667	158604
57.3833	158838
57.4	159015
[truncated: 2,316 more rows]

## Sheet: ESOPHAGUS_7d
hr	ESOPHAGUS_7days
24.0667	35642.8
24.0833	35660.7
24.1	35696
24.1167	35722.4
24.1333	35730
24.15	35726.3
24.1667	35740.9
24.1833	35743.1
24.2	35690.9
24.2167	35643.6
24.2333	35619.9
24.25	35578
24.2667	35557.3
24.2833	35608.4
24.3	35661.6
24.3167	35696.5
24.3333	35741.4
24.35	35764.1
24.3667	35758.9
24.3833	35745.5
24.4	35741.8
24.4167	35737.5
24.4333	35730.7
24.45	35721.9
24.4667	35724.1
24.4833	35738.2
24.5	35741.1
24.5167	35774.3
24.5333	35809.2
24.55	35836.3
24.5667	35834.3
24.5833	35850.5
24.6	35848.9
24.6167	35845.7
24.6333	35855.6
24.65	35899.2
24.6667	35912
24.6833	35909.2
24.7	35903.2
24.7167	35881.7
24.7333	35827
24.75	35802.2
24.7667	35795.7
24.7833	35800.4
24.8	35812.6
24.8167	35844.1
24.8333	35875.9
24.85	35924.6
24.8667	35956.9
24.8833	36001.9
24.9	36060.8
24.9167	36112.6
24.9333	36105.6
24.95	36139.6
24.9667	36143.4
24.9833	36116.2
25	36081
25.0167	36108.3
25.0333	36080.1
25.05	36062.1
25.0667	36048.8
25.0833	36031.4
25.1	35984.2
25.1167	35974.2
25.1333	35982
25.15	36008.7
25.1667	36058.2
25.1833	36134.8
25.2	36209.1
25.2167	36269.3
25.2333	36329.7
25.25	36366.2
25.2667	36368.9
25.2833	36357.9
25.3	36361.3
25.3167	36340.6
25.3333	36353.6
25.35	36375.1
25.3667	36411.6
25.3833	36421
25.4	36447.2
25.4167	36430.1
25.4333	36418.9
25.45	36377.1
25.4667	36354.6
25.4833	36325.8
25.5	36322.7
25.5167	36308
25.5333	36319.8
25.55	36336.7
25.5667	36356.8
25.5833	36379.4
25.6	36413.8
25.6167	36429.4
25.6333	36423.5
25.65	36423.5
25.6667	36424.6
25.6833	36441.3
25.7	36465.1
25.7167	36504.4
25.7333	36545
25.75	36567.2
25.7667	36557.8
25.7833	36573.4
25.8	36597.6
25.8167	36606.1
25.8333	36633.5
25.85	36652.6
25.8667	36640.8
25.8833	36597
25.9	36572.5
25.9167	36526.3
25.9333	36525.9
25.95	36550.2
25.9667	36625.6
25.9833	36694.4
26	36763.9
26.0167	36806.7
26.0333	36837.3
26.05	36820.2
26.0667	36781.7
26.0833	36775.9
26.1	36769.3
26.1167	36757.6
26.1333	36770.7
26.15	36817.7
26.1667	36842
26.1833	36858.5
26.2	36861
26.2167	36842.3
26.2333	36791.8
26.25	36745
26.2667	36715.9
26.2833	36733.1
26.3	36769.1
26.3167	36807.9
26.3333	36827
26.35	36834.8
26.3667	36806.1
26.3833	36758.5
26.4	36751.1
26.4167	36775.6
26.4333	36815.5
26.45	36865.2
26.4667	36939.3
26.4833	36962.4
26.5	36949
26.5167	36902.5
26.5333	36845.6
26.55	36784.8
26.5667	36745.4
26.5833	36740.8
26.6	36784.2
26.6167	36833.9
26.6333	36873.4
26.65	36905.7
26.6667	36927.4
26.6833	36911.3
26.7	36892.4
26.7167	36867.5
26.7333	36874.7
26.75	36882.7
26.7667	36915.9
26.7833	36956.3
26.8	36998.9
26.8167	37008.8
26.8333	37006.3
26.85	36980.4
26.8667	36974.7
26.8833	36975.6
26.9	36967.2
26.9167	36958.1
26.9333	36966.1
26.95	36931.7
26.9667	36910.2
26.9833	36917.5
27	36948.1
27.0167	36963
27.0333	36993.2
27.05	36999
27.0667	36999.1
27.0833	36995.1
27.1	37007.4
27.1167	37016.7
27.1333	37028.8
27.15	37019
27.1667	36998.2
27.1833	36966
27.2	36949.1
27.2167	36950
27.2333	36984.6
27.25	37002
27.2667	36986.4
27.2833	36947
27.3	36885.5
27.3167	36809.2
27.3333	36767.8
27.35	36796.8
27.3667	36841.6
27.3833	36907.7
27.4	36970.4
27.4167	36992
27.4333	36976.7
27.45	36965.7
27.4667	36947
27.4833	36918.1
27.5	36912.5
27.5167	36897.2
27.5333	36888.4
27.55	36858
27.5667	36849.9
27.5833	36853.9
27.6	36866.2
27.6167	36842
27.6333	36837.1
27.65	36804.9
27.6667	36748.5
27.6833	36703
27.7	36683.4
27.7167	36678.8
27.7333	36694.2
27.75	36733.9
27.7667	36753.9
27.7833	36776.1
27.8	36777.2
27.8167	36780.2
27.8333	36773
27.85	36779.9
27.8667	36784.6
27.8833	36813.5
27.9	36836.3
27.9167	36848.9
27.9333	36869.9
27.95	36890.3
27.9667	36861.2
27.9833	36821.4
28	36784.3
28.0167	36714.5
28.0333	36632
28.05	36611.7
28.0667	36605.6
28.0833	36612.4
28.1	36656.8
28.1167	36706.1
28.1333	36710
28.15	36696.2
28.1667	36696.3
28.1833	36698.4
28.2	36722.5
28.2167	36765.2
28.2333	36833.7
28.25	36858.5
28.2667	36839.7
28.2833	36796.9
28.3	36736.6
28.3167	36671.7
28.3333	36644.7
28.35	36647.9
28.3667	36663.5
28.3833	36706
28.4	36730.2
28.4167	36729.9
28.4333	36730.4
28.45	36728.4
28.4667	36701.9
28.4833	36684
28.5	36676
28.5167	36659.2
28.5333	36654.4
28.55	36679.9
28.5667	36710
28.5833	36750.6
28.6	36786.8
28.6167	36801.3
28.6333	36786.1
28.65	36773.4
28.6667	36747.3
28.6833	36741.9
28.7	36730.7
28.7167	36737.8
28.7333	36734.6
28.75	36721.3
28.7667	36715.4
28.7833	36740.3
28.8	36750.5
28.8167	36776
28.8333	36836.1
28.85	36841.1
28.8667	36832
28.8833	36822.9
28.9	36794.4
28.9167	36719
28.9333	36685.8
28.95	36644.7
28.9667	36601.7
28.9833	36570.2
29.0333	36560.6
29.05	36551.4
29.0667	36542.7
29.0833	36539.7
29.1	36527.4
29.1167	36528.8
29.1333	36524.4
29.15	36507.8
29.1667	36496.9
29.1833	36512.1
29.2	36506
29.2167	36493.1
29.2333	36500.7
29.25	36497.7
29.2667	36448.1
29.2833	36405.8
29.3	36367.4
29.3167	36317.5
29.3333	36288.3
29.35	36285.6
29.3667	36299.5
29.3833	36314.6
29.4	36359.6
29.4167	36381.7
29.4333	36400.5
29.45	36401.8
29.4667	36403.8
29.4833	36381.4
29.5	36362.6
29.5167	36357.2
29.5333	36341.9
29.55	36321.4
29.5667	36278.7
29.5833	36262.8
29.6	36232.5
29.6167	36224
29.6333	36214.8
29.65	36230
29.6667	36217.2
29.6833	36218.1
29.7	36206.4
29.7167	36204.4
29.7333	36224.7
29.75	36256.8
29.7667	36275.4
29.7833	36305.4
29.8	36339.9
29.8167	36325.1
29.8333	36296.7
29.85	36265.6
29.8667	36212.9
29.8833	36142.9
29.9	36094.6
29.9167	36066.5
29.9333	36052.1
29.95	36058
29.9667	36071.7
29.9833	36101.9
30	36107.8
30.0167	36108.1
30.0333	36084.9
30.05	36059.3
30.0667	36023.4
30.0833	36001.4
30.1	35974.7
30.1167	36000.6
30.1333	36026.6
30.15	36047.6
30.1667	36072.7
30.1833	36118.3
30.2	36121.2
30.2167	36123.2
30.2333	36115.8
30.25	36103.2
30.2667	36055.4
30.2833	36002.2
30.3	35943.8
30.3167	35909.7
30.3333	35881.6
30.35	35858.8
30.3667	35838.7
30.3833	35823
30.4	35781
30.4167	35706.3
30.4333	35660.4
30.45	35619
30.4667	35587.6
30.4833	35568.4
30.5	35589.7
30.5167	35581.9
30.5333	35584.2
30.55	35586.8
30.5667	35592.1
30.5833	35575.9
30.6	35578.7
30.6167	35571.1
30.6333	35550.7
30.65	35536.7
30.6667	35535
30.6833	35544.5
30.7	35566.6
30.7167	35593.3
30.7333	35626.9
30.75	35663.9
30.7667	35659.8
30.7833	35648.4
30.8	35649.8
30.8167	35626.8
30.8333	35596.9
30.85	35602.1
30.8667	35614.4
30.8833	35628.8
30.9	35666.3
30.9167	35691.1
30.9333	35710.2
30.95	35717.2
30.9667	35710.4
30.9833	35674.1
31	35667.1
31.0167	35642.4
31.0333	35633.1
31.05	35601
31.0667	35576.3
31.0833	35518.2
31.1	35483.8
31.1167	35425
31.1333	35398.7
31.15	35398
31.1667	35412
31.1833	35406.8
31.2	35418.8
31.2167	35430
31.2333	35430
31.25	35432.8
31.2667	35447.5
31.2833	35472.2
31.3	35484
31.3167	35484.4
31.3333	35478.4
31.35	35465.5
31.3667	35443.1
31.3833	35423.1
31.4	35402
31.4167	35380.7
31.4333	35367.5
31.45	35342.4
31.4667	35310.8
31.4833	35289.8
31.5	35282.1
31.5167	35292.4
31.5333	35304.1
31.55	35294.2
31.5667	35285.8
31.5833	35269.6
31.6	35211.3
31.6167	35150.1
31.6333	35141.5
31.65	35133.7
31.6667	35129.8
31.6833	35124
31.7	35142.1
31.7167	35139.6
31.7333	35120.2
31.75	35085.5
31.7667	35084
31.7833	35060.9
31.8	35046.8
31.8167	35032.2
31.8333	35025.6
31.85	35005.9
31.8667	34989.3
31.8833	34965.8
31.9	34942.6
31.9167	34906.1
31.9333	34868.1
31.95	34839.9
31.9667	34794.1
31.9833	34764.4
32	34750.7
32.0167	34743.8
32.0333	34728.9
32.05	34725.6
32.0667	34737.3
32.0833	34765.2
32.1	34770.3
32.1167	34761.7
32.1333	34762
32.15	34727.8
32.1667	34680.1
32.1833	34640.5
32.2	34627.7
32.2167	34602.6
32.2333	34583.9
32.25	34549.4
32.2667	34539.3
32.2833	34529.4
32.3	34535.8
32.3167	34556.2
32.3333	34585.3
32.35	34621.9
32.3667	34644.4
32.3833	34652.4
32.4	34653.8
32.4167	34677.4
32.4333	34641.3
32.45	34608.1
32.4667	34577.9
32.4833	34572.4
32.5	34534.2
32.5167	34540.8
32.5333	34551.6
32.55	34568.6
32.5667	34543.4
32.5833	34525.6
32.6	34505.1
32.6167	34493.9
32.6333	34465.6
32.65	34433
32.6667	34415.7
32.6833	34403.1
32.7	34342.3
32.7167	34293.4
32.7333	34290.6
32.75	34295.3
32.7667	34288.4
32.7833	34340.2
32.8	34387.6
32.8167	34412.5
32.8333	34422.2
32.85	34440.8
32.8667	34421.8
32.8833	34403
32.9	34389.7
32.9167	34370.7
32.9333	34340
32.95	34328.5
32.9667	34319.4
32.9833	34301.8
33	34284.1
33.0167	34259.3
33.0333	34240.7
33.05	34230.3
33.0667	34227.8
33.0833	34218.2
33.1	34238.2
33.1167	34246.6
33.1333	34270.9
33.15	34281.4
33.1667	34319.6
33.1833	34341
33.2	34363.9
33.2167	34356.8
33.2333	34367.5
33.25	34376.7
33.2667	34381
33.2833	34380.9
33.3	34359.6
33.3167	34314.2
33.3333	34251.4
33.35	34204
33.3667	34161.9
33.3833	34158.5
33.4	34175.6
33.4167	34191.6
33.4333	34198.8
33.45	34194
33.4667	34199.9
33.4833	34211.4
33.5	34241
33.5167	34259.6
33.5333	34309
33.55	34343.9
33.5667	34362
33.5833	34334.2
33.6	34304.6
33.6167	34248.6
33.6333	34190.8
33.65	34151
33.6667	34154.7
33.6833	34190.8
33.7	34232.9
33.7167	34250.3
33.7333	34223.4
33.75	34193.6
33.7667	34145.1
33.7833	34080.4
33.8	34022.7
33.8167	34018.5
33.8333	34023.8
33.85	34011.2
33.8667	34026.6
33.8833	34072.1
33.9	34088.1
33.9167	34078.1
33.9333	34076
33.95	34065.2
33.9667	34050.2
33.9833	34037.1
34	34013.8
34.0167	34002.9
34.0333	33988
34.05	33954
34.0667	33934.6
34.0833	33934.2
34.1	33948.8
34.1167	33980.9
34.1333	34008.3
34.15	34034.3
34.1667	34079.6
34.1833	34089.2
34.2	34068.6
34.2167	34043.5
34.2333	33995.4
34.25	33925.3
34.2667	33869.2
34.2833	33807.3
34.3	33792.4
34.3167	33800.2
34.3333	33822.3
34.35	33851.7
34.3667	33929.3
34.3833	33972.1
34.4	34006
34.4167	33988.3
34.4333	33964.4
34.45	33907
34.4667	33843.3
34.4833	33784.2
34.5	33802.1
34.5167	33818.6
34.5333	33823.9
34.55	33843.7
34.5667	33875
34.5833	33863.5
34.6	33867.2
34.6167	33908.3
34.6333	33937.4
34.65	33946.2
34.6667	33962.8
34.6833	33963.2
34.7	33919.6
34.7167	33873.5
34.7333	33830.9
34.75	33785.3
34.7667	33746
34.7833	33726.2
34.8	33747.8
34.8167	33772.8
34.8333	33781.8
34.85	33784.3
34.8667	33818.6
34.8833	33805
34.9	33767.2
34.9167	33759.7
34.9333	33752.1
34.95	33697
34.9667	33648.8
34.9833	33660.4
35	33661.8
35.0167	33664.4
35.0333	33685.9
35.05	33724.3
35.0667	33712.1
35.0833	33710.3
35.1	33701.1
35.1167	33718
35.1333	33735.6
35.15	33761.6
35.1667	33766.5
35.1833	33778.9
35.2	33747
35.2167	33707.3
35.2333	33672.2
35.25	33630.4
35.2667	33601.6
35.2833	33598.8
35.3	33577.9
35.3167	33559.2
35.3333	33577
35.35	33569.9
35.3667	33549.6
35.3833	33572.6
35.4	33623.9
35.4167	33632.9
35.4333	33679.5
35.45	33723.7
35.4667	33736.8
35.4833	33687.5
35.5	33673.1
35.5167	33618.6
35.5333	33570.6
35.55	33500.1
35.5667	33475.5
35.5833	33426.8
35.6	33406.8
35.6167	33390.9
35.6333	33431.5
35.65	33462.6
35.6667	33514.8
35.6833	33545.6
35.7	33588.4
35.7167	33595.2
35.7333	33583.7
35.75	33544.2
35.7667	33528.4
35.7833	33473
35.8	33433
35.8167	33410.2
35.8333	33394.2
35.85	33344.6
35.8667	33328.6
35.8833	33281
35.9	33233.7
35.9167	33195.4
35.9333	33175.8
35.95	33157.7
35.9667	33170.4
35.9833	33187.6
36	33231.1
36.0167	33288.4
36.0333	33295.4
36.05	33300.5
36.0667	33308
36.0833	33277.8
36.1	33231
36.1167	33255.1
36.1333	33280.1
36.15	33300.2
36.1667	33337.6
36.1833	33376.4
36.2	33387.7
36.2167	33402.7
36.2333	33404.4
36.25	33398.1
36.2667	33405
36.2833	33419
36.3	33407.3
36.3167	33403.3
36.3333	33398.1
36.35	33370.3
36.3667	33314.8
36.3833	33256.4
36.4	33195.8
36.4167	33142.5
36.4333	33108.3
36.45	33097.6
36.4667	33126
36.4833	33146.9
36.5	33166.1
36.5167	33163.2
36.5333	33160
36.55	33146.6
36.5667	33139.3
36.5833	33123.7
36.6	33140.4
36.6167	33130.6
36.6333	33096.8
36.65	33067.9
36.6667	33047
36.6833	32988.4
36.7	32952.2
36.7167	32922.6
36.7333	32926.7
36.75	32944.6
36.7667	32987.2
36.7833	33033.6
36.8	33100.8
36.8167	33130.8
36.8333	33146.9
36.85	33148.6
36.8667	33147.2
36.8833	33125.3
36.9	33104.2
36.9167	33096.2
36.9333	33098.6
36.95	33100.7
36.9667	33123.4
36.9833	33153.2
37	33146.5
37.0167	33154.9
37.0333	33160.1
37.05	33163.2
37.0667	33154.4
37.0833	33159.8
37.1	33162
37.1167	33170.6
37.1333	33144.6
37.15	33118.8
37.1667	33110.7
37.1833	33066.1
37.2	32995
37.2167	32941
37.2333	32904.4
37.25	32867.2
37.2667	32864.8
37.2833	32894.9
37.3	32946.2
37.3167	32980.2
37.3333	32999.6
37.35	32988.4
37.3667	32969.8
37.3833	32943.1
37.4	32936.9
37.4167	32926
37.4333	32955.4
37.45	32981.4
37.4667	32995.4
37.4833	32979.6
37.5	32981.1
37.5167	32973.4
37.5333	32982.2
37.55	32967.3
37.5667	32964.3
37.5833	32960.7
37.6	32944.4
37.6167	32899.5
37.6333	32892.3
37.65	32892.6
37.6667	32892.3
37.6833	32897.4
37.7	32899.4
37.7167	32890.5
37.7333	32863.2
37.75	32807.8
37.7667	32725.5
37.7833	32664.9
37.8	32634.6
37.8167	32632.9
37.8333	32669.7
37.85	32751.2
37.8667	32816.2
37.8833	32848.1
37.9	32867.7
37.9167	32870.4
37.9333	32838.5
37.95	32835.3
37.9667	32828.4
37.9833	32827
38	32828.2
38.0167	32838.3
38.0333	32813.1
38.05	32789.4
38.0667	32769.9
38.0833	32763.8
38.1	32756.4
38.1167	32779.6
38.1333	32836.4
38.15	32871.9
38.1667	32873.8
38.1833	32911
38.2	32951.8
38.2167	32962.5
38.2333	32957.7
38.25	32962.6
38.2667	32937.5
38.2833	32891.8
38.3	32849.8
38.3167	32841
38.3333	32847.8
38.35	32840.6
38.3667	32823.3
38.3833	32788.2
38.4	32755.4
38.4167	32733.2
38.4333	32751.8
38.45	32785
38.4667	32842.9
38.4833	32890.5
38.5	32919.8
38.5167	32912.4
38.5333	32912.3
38.55	32896.7
38.5667	32887.6
38.5833	32880.6
38.6	32896.5
38.6167	32887.6
38.6333	32899.6
38.65	32937
38.6667	32985.9
38.6833	33002.5
38.7	33024
38.7167	33032.9
38.7333	33003.9
38.75	32951.9
38.7667	32907.6
38.7833	32897.2
38.8	32898.8
38.8167	32886.5
38.8333	32874.2
38.85	32872.4
38.8667	32842.2
38.8833	32810
38.9	32822.2
38.9167	32867.1
38.9333	32950.4
38.95	33064.4
38.9667	33153.3
38.9833	33205.8
39	33219.2
39.0167	33192.4
39.0333	33113.6
39.05	33050
39.0667	32999.8
39.0833	32977.7
39.1	32953
39.1167	32965.5
39.1333	33000.6
39.15	33050.8
39.1667	33085.6
39.1833	33116.5
39.2	33143.6
39.2167	33156.2
39.2333	33154.8
39.25	33149.7
39.2667	33154.4
39.2833	33142.3
39.3	33105.7
39.3167	33060
39.3333	33025.6
39.35	33013.1
39.3667	33025
39.3833	33062.4
39.4	33104.9
39.4167	33151.1
39.4333	33173.6
39.45	33190.2
39.4667	33195.8
39.4833	33187.1
39.5	33170
39.5167	33169.9
39.5333	33151.7
39.55	33134.6
39.5667	33163.4
39.5833	33213.1
39.6	33224.2
39.6167	33232.5
39.6333	33226.3
39.65	33177.4
39.6667	33101.5
39.6833	33072.8
39.7	33076.1
39.7167	33136.9
39.7333	33218
39.75	33279.4
39.7667	33287.6
39.7833	33259.9
39.8	33170.9
39.8167	33060.6
39.8333	33004.9
39.85	32995.6
39.8667	33000.6
39.8833	33029
39.9	33066.3
39.9167	33076.4
39.9333	33059.8
39.95	33058.1
39.9667	33030.2
39.9833	33014
40	32994.6
40.0167	32983.2
40.0333	32939.2
40.05	32952.9
40.0667	32984.4
40.0833	33020.2
40.1	33058.7
40.1167	33136.5
40.1333	33167.2
40.15	33182.3
40.1667	33211.1
40.1833	33249.5
40.2	33261.8
40.2167	33275
40.2333	33280.6
40.25	33251.6
40.2667	33205.8
40.2833	33187.1
40.3	33204.2
40.3167	33191
40.3333	33218.2
40.35	33268.6
40.3667	33291.1
40.3833	33272.3
40.4	33292.6
40.4167	33295.7
40.4333	33276.4
40.45	33248.4
40.4667	33235.7
40.4833	33214.8
40.5	33190.4
40.5167	33176.8
40.5333	33191.7
40.55	33218.8
40.5667	33244.9
40.5833	33277.7
40.6	33290.3
40.6167	33287.7
40.6333	33285.9
40.65	33292.3
40.6667	33299.5
40.6833	33323.4
40.7	33361
40.7167	33390.7
40.7333	33410.4
40.75	33379.8
40.7667	33358.2
40.7833	33328.8
40.8	33301
40.8167	33271.4
40.8333	33282.6
40.85	33279.6
40.8667	33264.4
40.8833	33236.9
40.9	33214.3
40.9167	33207
40.9333	33208
40.95	33237.2
40.9667	33288.5
40.9833	33324.7
41	33361.2
41.0167	33397.6
41.0333	33390.8
41.05	33360
41.0667	33362.6
41.0833	33357.1
41.1	33347.4
41.1167	33368.5
41.1333	33381.6
41.15	33387.7
41.1667	33402.9
41.1833	33419.9
41.2	33417.6
41.2167	33452.6
41.2333	33467.5
41.25	33460.6
41.2667	33459.6
41.2833	33479.2
41.3	33480.2
41.3167	33483.3
41.3333	33502.2
41.35	33505.7
41.3667	33498.4
41.3833	33483.7
41.4	33479.8
41.4167	33464.6
41.4333	33456.6
41.45	33459
41.4667	33481.3
41.4833	33493.7
41.5	33517
41.5167	33521.8
41.5333	33513.6
41.55	33503.6
41.5667	33504.2
41.5833	33478
41.6	33495.4
41.6167	33553.7
41.6333	33608.6
41.65	33640.7
41.6667	33710.5
41.6833	33743.2
41.7	33719.8
41.7167	33683
41.7333	33663.2
41.75	33615.6
41.7667	33603.4
41.7833	33635.4
41.8	33666.7
41.8167	33701.4
41.8333	33764.8
41.85	33800.1
41.8667	33805
41.8833	33812.3
41.9	33815.3
41.9167	33793.1
41.9333	33783.1
41.95	33786
41.9667	33788.6
41.9833	33812.6
42	33849.7
42.0167	33875.5
42.0333	33886.2
42.05	33904.3
42.0667	33886.2
42.0833	33874.1
42.1	33858
42.1167	33836.5
42.1333	33833.6
42.15	33869.6
42.1667	33886.1
42.1833	33899.6
42.2	33960.6
42.2167	34001.6
42.2333	34012.7
42.25	34013.9
42.2667	34058.2
42.2833	34080.8
42.3	34111.8
42.3167	34144.4
42.3333	34212
42.35	34251.6
42.3667	34281.5
42.3833	34298.4
42.4	34310.6
42.4167	34300.8
42.4333	34296.6
42.45	34297.4
42.4667	34285.9
42.4833	34284.3
42.5	34283.9
42.5167	34265.2
42.5333	34216.2
42.55	34192.7
42.5667	34179.5
42.5833	34168.6
42.6	34162.3
42.6167	34189.3
42.6333	34225.5
42.65	34263
42.6667	34305
42.6833	34366.1
42.7	34428.3
42.7167	34471.5
42.7333	34474.2
42.75	34476.2
42.7667	34448.4
42.7833	34409.2
42.8	34339.4
42.8167	34313
42.8333	34308.2
42.85	34322.8
42.8667	34324.6
42.8833	34352.4
42.9	34378.1
42.9167	34358.4
42.9333	34331.3
42.95	34323
42.9667	34318.6
42.9833	34294.1
43	34299
43.0167	34315.1
43.0333	34319.7
43.05	34340.9
43.0667	34370.6
43.0833	34389.9
43.1	34392.5
43.1167	34394.5
43.1333	34383.7
43.15	34381
43.1667	34387.1
43.1833	34406.4
43.2	34471.5
43.2167	34558.1
43.2333	34655.7
43.25	34775.6
43.2667	34895
43.2833	34963.6
43.3	35015.3
43.3167	35038.8
43.3333	34996.6
43.35	34954.3
43.3667	34943.5
43.3833	34919.1
43.4	34907.3
43.4167	34946.7
43.4333	34994.2
43.45	35024
43.4667	35071.3
43.4833	35102.4
43.5	35113.4
43.5167	35132.1
43.5333	35159.6
43.55	35154.3
43.5667	35171.5
43.5833	35229
43.6	35277.5
43.6167	35302.9
43.6333	35342
43.65	35370.6
43.6667	35358.1
43.6833	35319.1
43.7	35285.2
43.7167	35272.8
43.7333	35270.9
43.75	35280.3
43.7667	35300
43.7833	35350.7
43.8	35404.4
43.8167	35441
43.8333	35450.1
43.85	35485.1
43.8667	35500.4
43.8833	35489.4
43.9	35494.1
43.9167	35563.2
43.9333	35631.5
43.95	35703.1
43.9667	35794.9
43.9833	35873.9
44	35908.2
44.0167	35920.9
44.0333	35925.2
44.05	35943.6
44.0667	35980
44.0833	36007.6
44.1	36025.7
44.1167	36062.2
44.1333	36073.5
44.15	36087.4
44.1667	36105.1
44.1833	36141.8
44.2	36171
44.2167	36212.8
44.2333	36226.4
44.25	36262.3
44.2667	36317.6
44.2833	36380.6
44.3	36437.4
44.3167	36507.5
44.3333	36570.4
44.35	36600.5
44.3667	36617
44.3833	36604.4
44.4	36582.4
44.4167	36544.2
44.4333	36503.2
44.45	36460.2
44.4667	36451.6
44.4833	36476.2
44.5	36545.8
44.5167	36659.8
44.5333	36762.1
44.55	36863.4
44.5667	36945.5
44.5833	36993.9
44.6	36999.3
44.6167	36995.9
44.6333	36993.5
44.65	36995.8
44.6667	36991.7
44.6833	36992.8
44.7	37024.4
44.7167	37036.9
44.7333	37038.1
44.75	37070.8
44.7667	37095
44.7833	37134.3
44.8	37200.4
44.8167	37260.9
44.8333	37258.1
44.85	37267.4
44.8667	37235.3
44.8833	37185
44.9	37141.6
44.9167	37136.2
44.9333	37115.8
44.95	37113.8
44.9667	37112.3
44.9833	37134.2
45	37188.4
45.0167	37274.7
45.0333	37372.2
45.05	37488.3
45.0667	37591.2
45.0833	37660.2
45.1	37693.4
45.1167	37709.2
45.1333	37704.7
45.15	37654.6
45.1667	37610.5
45.1833	37646.9
45.2	37682.5
45.2167	37705.5
45.2333	37787.9
45.25	37871
45.2667	37865.3
45.2833	37863
45.3	37878.8
45.3167	37866.3
45.3333	37852.1
45.35	37869
45.3667	37897.6
45.3833	37940.4
45.4	37983.2
45.4167	38024.2
45.4333	38080.1
45.45	38151.4
45.4667	38216.3
45.4833	38334.4
45.5	38466.4
45.5167	38583.6
45.5333	38689.6
45.55	38784.6
45.5667	38836.5
45.5833	38861.5
45.6	38854.7
45.6167	38824.8
45.6333	38809.9
45.65	38749.1
45.6667	38699.2
45.6833	38704.8
45.7	38729.8
45.7167	38735.6
45.7333	38792
45.75	38859
45.7667	38897.8
45.7833	38923.6
45.8	38947
45.8167	38955.3
45.8333	38954.1
45.85	38966.9
45.8667	38998.6
45.8833	39026.7
45.9	39061.3
45.9167	39078.8
45.9333	39090.9
45.95	39081.4
45.9667	39076.8
45.9833	39094.6
46	39139.9
46.0167	39175.2
46.0333	39225.4
46.05	39297.2
46.0667	39344.5
46.0833	39406.1
46.1	39478.6
46.1167	39523.7
46.1333	39561.3
46.15	39605
46.1667	39626.7
46.1833	39645.7
46.2	39704.2
46.2167	39779.1
46.2333	39864.8
46.25	39934.9
46.2667	39987.8
46.2833	40035.7
46.3	40055
46.3167	40064.6
46.3333	40092.1
46.35	40152.6
46.3667	40203.6
46.3833	40254.8
46.4	40285.4
46.4167	40292.3
46.4333	40281.8
46.45	40273
46.4667	40272.6
46.4833	40290.2
46.5	40375.4
46.5167	40461.4
46.5333	40547.7
46.55	40623
46.5667	40695.8
46.5833	40739.3
46.6	40765.4
46.6167	40761.5
46.6333	40768.6
46.65	40811.2
46.6667	40824.6
46.6833	40867.7
46.7	40936.5
46.7167	41036.6
46.7333	41098.6
46.75	41147.6
46.7667	41157.4
46.7833	41172
46.8	41137.1
46.8167	41061.2
46.8333	41014.4
46.85	41010.3
46.8667	40991.4
46.8833	40999.7
46.9	41083
46.9167	41178.5
46.9333	41269.5
46.95	41371.4
46.9667	41457.9
46.9833	41533.6
47	41595.4
47.0167	41629.9
47.0333	41677.2
47.05	41719.6
47.0667	41712.7
47.0833	41691.8
47.1	41707.4
47.1167	41710.4
47.1333	41723.9
47.15	41764.1
47.1667	41816.8
47.1833	41834.2
47.2	41830.6
47.2167	41816.2
47.2333	41811.6
47.25	41798.6
47.2667	41826.4
47.2833	41872.2
47.3	41930.4
47.3167	42004.3
47.3333	42109.4
47.35	42161
47.3667	42194
47.3833	42194.4
47.4	42176
47.4167	42125.6
47.4333	42068.8
47.45	42055.1
47.4667	42099.7
47.4833	42130.1
47.5	42169.7
47.5167	42239.8
47.5333	42280
47.55	42304.7
47.5667	42340.2
47.5833	42356.8
47.6	42401.6
47.6167	42462.8
47.6333	42520.9
47.65	42565.5
47.6667	42610.3
47.6833	42615.1
47.7	42612.6
47.7167	42584.6
47.7333	42544.8
47.75	42544.9
47.7667	42555
47.7833	42533.3
47.8	42530.3
47.8167	42599
47.8333	42664.4
47.85	42713.3
47.8667	42808
47.8833	42889.1
47.9	42902
47.9167	42868.2
47.9333	42861.6
47.95	42842.5
47.9667	42835.8
47.9833	42871.2
48	42916
48.0167	42949.2
48.0333	42979.8
48.05	43017.1
48.0667	43026.4
48.0833	43074.7
48.1	43138.7
48.1167	43199.1
48.1333	43259
48.15	43319.5
48.1667	43347.4
48.1833	43372.7
48.2	43367.3
48.2167	43352.6
48.2333	43319.6
48.25	43310.5
48.2667	43308.2
48.2833	43374.3
48.3	43416.2
48.3167	43487.9
48.3333	43529.9
48.35	43528.6
48.3667	43478
48.3833	43452.4
48.4	43449.5
48.4167	43485.8
48.4333	43562.4
48.45	43682.4
48.4667	43813.2
48.4833	43890.6
48.5	43960
48.5167	44025
48.5333	44015.6
48.55	43983.5
48.5667	43998.8
48.5833	43988.2
48.6	43945
48.6167	43939.8
48.6333	43943.7
48.65	43922.8
48.6667	43902.9
48.6833	43908.2
48.7	43909.4
48.7167	43931.3
48.7333	43965.2
48.75	44034.2
48.7667	44088.5
48.7833	44167.2
48.8	44226
48.8167	44285.8
48.8333	44283.8
48.85	44292.9
48.8667	44290
48.8833	44280.8
48.9	44249.9
48.9167	44262.8
48.9333	44289.2
48.95	44327.6
48.9667	44373.8
48.9833	44400.4
49	44413.2
49.0167	44422.6
49.0333	44417.8
49.05	44390.3
49.0667	44409.2
49.0833	44453.6
49.1	44492.3
49.1167	44499.3
49.1333	44537.7
49.15	44550.8
49.1667	44533
49.1833	44517.8
49.2	44521.1
49.2167	44523.9
49.2333	44543.1
49.25	44584.1
49.2667	44600.1
49.2833	44634.4
49.3	44662.6
49.3167	44700.9
49.3333	44741
49.35	44790.5
49.3667	44826.6
49.3833	44854.2
49.4	44866.1
49.4167	44860.4
49.4333	44869.4
49.45	44889.9
49.4667	44906.8
49.4833	44918.8
49.5	44934
49.5167	44931.6
49.5333	44922.2
49.55	44939.3
49.5667	44957.4
49.5833	44970
49.6	44995.4
49.6167	45035.2
49.6333	45060.1
49.65	45085.2
49.6667	45086.5
49.6833	45091.1
49.7	45090.4
49.7167	45080
49.7333	45065.1
49.75	45132.6
49.7667	45210.2
49.7833	45278.1
49.8	45338.9
49.8167	45397.2
49.8333	45403
49.85	45405.3
49.8667	45408.4
49.8833	45453.4
49.9	45495.5
49.9167	45515.7
49.9333	45514.1
49.95	45501
49.9667	45452.3
49.9833	45419.3
50	45419
50.0167	45418.2
50.0333	45416
50.05	45404.4
50.0667	45408.9
50.0833	45410.5
50.1	45410.4
50.1167	45452.2
50.1333	45534.2
50.15	45594
50.1667	45620.5
50.1833	45667.8
50.2	45676.3
50.2167	45651.6
50.2333	45620.6
50.25	45610.7
50.2667	45573.2
50.2833	45533.7
50.3	45513.1
50.3167	45489.5
50.3333	45477.8
50.35	45502.7
50.3667	45567.3
50.3833	45613
50.4	45664.3
50.4167	45704.5
50.4333	45729.1
50.45	45719.7
50.4667	45725.7
50.4833	45734.5
50.5	45770
50.5167	45846.2
50.5333	45933.5
50.55	46024.3
50.5667	46118.4
50.5833	46189.6
50.6	46195
50.6167	46197.9
50.6333	46178.6
50.65	46157.4
50.6667	46133
50.6833	46132.2
50.7	46124.4
50.7167	46116.5
50.7333	46089.4
50.75	46055
50.7667	46026.4
50.7833	46007.6
50.8	46025.6
50.8167	46073.6
50.8333	46135.6
50.85	46174.5
50.8667	46189.4
50.8833	46155.1
50.9	46116.4
50.9167	46078.5
50.9333	46045.3
50.95	46034.6
50.9667	46064.8
50.9833	46112.7
51	46179.1
51.0167	46245.4
51.0333	46281.8
51.05	46296.9
51.0667	46288.2
51.0833	46246.8
51.1	46210.9
51.1167	46220.1
51.1333	46241.8
51.15	46259.7
51.1667	46306.4
51.1833	46385.4
51.2	46444.4
51.2167	46519.9
51.2333	46567
51.25	46554.4
51.2667	46514.8
51.2833	46492.9
51.3	46453.1
51.3167	46462.1
51.3333	46525.3
51.35	46568.1
51.3667	46576.4
51.3833	46550.8
51.4	46506.6
51.4167	46475.4
51.4333	46476.9
51.45	46521.1
51.4667	46614.5
51.4833	46694.8
51.5	46724.1
51.5167	46757.8
51.5333	46741.5
51.55	46676.1
51.5667	46617.1
51.5833	46608.2
51.6	46592.4
51.6167	46620.3
51.6333	46697.6
51.65	46816.7
51.6667	46883
51.6833	46928.6
51.7	46956.4
51.7167	46949.6
51.7333	46901.4
51.75	46901.3
51.7667	46916.6
51.7833	46905.5
51.8	46902.5
51.8167	46913.3
51.8333	46910.2
51.85	46909.3
51.8667	46939.7
51.8833	46982.6
51.9	47030.4
51.9167	47050
51.9333	47019.4
51.95	46973.4
51.9667	46922.5
51.9833	46858.6
52	46835.2
52.0167	46885.3
52.0333	46947
52.05	46991.5
52.0667	47031.8
52.0833	47043.1
52.1	47036
52.1167	47041.6
52.1333	47055.2
52.15	47054.6
52.1667	47082.6
52.1833	47098.8
52.2	47074.6
52.2167	47077.1
52.2333	47114.6
52.25	47138.3
52.2667	47151
52.2833	47202.2
52.3	47237.4
52.3167	47257.4
52.3333	47263.7
52.35	47294.7
52.3667	47321.3
52.3833	47328.8
52.4	47300.1
52.4167	47267.2
52.4333	47224.5
52.45	47179
52.4667	47141
52.4833	47165.6
52.5	47214.9
52.5167	47256.6
52.5333	47265.2
52.55	47279.2
52.5667	47263.3
52.5833	47238.4
52.6	47218.8
52.6167	47264.2
52.6333	47302.7
52.65	47332.3
52.6667	47351
52.6833	47370.8
52.7	47348.2
52.7167	47352.5
52.7333	47380.8
52.75	47413.1
52.7667	47431.3
52.7833	47431.6
52.8	47421.4
52.8167	47387.2
52.8333	47360.2
52.85	47326.8
52.8667	47321.3
52.8833	47297.1
52.9	47295.8
52.9167	47290.3
52.9333	47304.5
52.95	47309.3
52.9667	47325
52.9833	47330.2
53	47328.2
53.0167	47328
53.0333	47331.5
53.05	47352.1
53.0667	47363.3
53.0833	47383.2
53.1	47391.7
53.1167	47410.2
53.1333	47404.9
53.15	47425.9
53.1667	47444.7
53.1833	47463.5
53.2	47457.9
53.2167	47450.4
53.2333	47417.3
53.25	47390.2
53.2667	47358.2
53.2833	47323.5
53.3	47295.3
53.3167	47274.4
53.3333	47229.5
53.35	47198.4
53.3667	47205
53.3833	47207.8
53.4	47230
53.4167	47301.8
53.4333	47391
53.45	47471.8
53.4667	47572.5
53.4833	47643.7
53.5	47649
53.5167	47625
53.5333	47564.8
53.55	47485.2
53.5667	47424.9
53.5833	47395.6
53.6	47367.4
53.6167	47383.3
53.6333	47419.7
53.65	47418.2
53.6667	47436.2
53.6833	47480.8
53.7	47467.3
53.7167	47432.9
53.7333	47449.4
53.75	47451.6
53.7667	47415.8
53.7833	47430.9
53.8	47451
53.8167	47445.6
53.8333	47463.1
53.85	47549.4
53.8667	47606.6
53.8833	47624.2
53.9	47619.8
53.9167	47584.1
53.9333	47453
53.95	47339.4
53.9667	47284.7
53.9833	47283.4
54	47294.6
54.0167	47381.4
54.0333	47485
54.05	47570.5
54.0667	47623.5
54.0833	47669.7
54.1	47694.4
54.1167	47692.4
54.1333	47689.9
54.15	47671.6
54.1667	47654.1
54.1833	47608.2
54.2	47568.3
54.2167	47517.4
54.2333	47504.1
54.25	47467.7
54.2667	47462.4
54.2833	47481.4
54.3	47509.8
54.3167	47509.8
54.3333	47558.7
54.35	47598.7
54.3667	47592.4
54.3833	47588.2
54.4	47590.4
54.4167	47572.9
54.4333	47539.4
54.45	47521.9
54.4667	47506.4
54.4833	47512.9
54.5	47511.2
54.5167	47524.3
54.5333	47538.4
54.55	47561.4
54.5667	47554
54.5833	47542.7
54.6	47521.8
54.6167	47524.3
54.6333	47509.4
54.65	47521
54.6667	47545.8
54.6833	47558.7
54.7	47544.4
54.7167	47541.6
54.7333	47534.3
54.75	47522.5
54.7667	47552.7
54.7833	47594.2
54.8	47615.3
54.8167	47600.3
54.8333	47549.9
54.85	47492.9
54.8667	47423.7
54.8833	47383.1
54.9	47382.4
54.9167	47448.8
54.9333	47475.4
54.95	47526.6
54.9667	47537
54.9833	47511.2
55	47440.3
55.0167	47404
55.0333	47356
55.05	47318.1
55.0667	47310.6
55.0833	47303.9
55.1	47281.1
55.1167	47265.8
55.1333	47312.2
55.15	47354.9
55.1667	47405.8
55.1833	47478.7
55.2	47509.8
55.2167	47467.7
55.2333	47431.2
55.25	47410.1
55.2667	47377.3
55.2833	47413.6
55.3	47449.6
55.3167	47475
55.3333	47462.6
55.35	47454.9
55.3667	47436.8
55.3833	47490.2
55.4	47519.1
55.4167	47563.8
55.4333	47583
55.45	47541
55.4667	47434.3
55.4833	47388.8
55.5	47375.6
55.5167	47351.5
55.5333	47355
55.55	47374.8
55.5667	47362.6
55.5833	47329.8
55.6	47363.1
55.6167	47416.3
55.6333	47479.8
55.65	47508.1
55.6667	47532
55.6833	47494.5
55.7	47447.8
55.7167	47408.9
55.7333	47415.7
55.75	47407.7
55.7667	47435.1
55.7833	47448.7
55.8	47431.3
55.8167	47414.8
55.8333	47426.6
55.85	47399.8
55.8667	47384.6
55.8833	47381.1
55.9	47349
55.9167	47300.1
55.9333	47299.8
55.95	47285.2
55.9667	47295.4
55.9833	47303.2
56	47318.4
56.0167	47317.4
56.0333	47321.9
56.05	47294.4
56.0667	47297.9
56.0833	47279.7
56.1	47243.7
56.1167	47235
56.1333	47238.9
56.15	47210.6
56.1667	47199.5
56.1833	47199.2
56.2	47185.3
56.2167	47170.2
56.2333	47204.1
56.25	47273
56.2667	47341.8
56.2833	47382.8
56.3	47410.5
56.3167	47401.3
56.3333	47344
56.35	47292.6
56.3667	47259.8
56.3833	47247.3
56.4	47232
56.4167	47221.4
56.4333	47213.9
56.45	47248.4
56.4667	47290.4
56.4833	47351.7
56.5	47445.2
56.5167	47515.8
56.5333	47509.4
56.55	47480.8
56.5667	47433.6
56.5833	47354.7
56.6	47322.8
56.6167	47353.3
56.6333	47394.6
56.65	47437.8
56.6667	47510.5
56.6833	47528.3
56.7	47517
56.7167	47475.6
56.7333	47441.4
56.75	47351
56.7667	47269.8
56.7833	47213.8
56.8	47218.6
56.8167	47214.6
56.8333	47259
56.85	47315.9
56.8667	47328
56.8833	47291.9
56.9	47273.4
56.9167	47251.2
56.9333	47228.2
56.95	47221.6
56.9667	47233.8
56.9833	47229.6
57	47205.4
57.0167	47214.2
57.0333	47220.4
57.05	47218.1
57.0667	47220.7
57.0833	47239.2
57.1	47211
57.1167	47215.8
57.1333	47240.6
57.15	47282.6
57.1667	47322.8
57.1833	47374.1
57.2	47397
57.2167	47398.6
57.2333	47366.2
57.25	47321.4
57.2667	47282.7
57.2833	47239.3
57.3	47203.4
57.3167	47194.8
57.3333	47207.2
57.35	47202.5
57.3667	47205.3
57.3833	47201.2
57.4	47210.1
[truncated: 2,316 more rows]

## Sheet: JEJUNUM_Co
hr	JEJUNUM_Control
24.0667	14596.4
24.0833	14613.9
24.1	14632.7
24.1167	14617.7
24.1333	14593
24.15	14576
24.1667	14559.9
24.1833	14538
24.2	14541.5
24.2167	14535.2
24.2333	14541.9
24.25	14555.3
24.2667	14553.6
24.2833	14543.3
24.3	14547.7
24.3167	14539.6
24.3333	14531.5
24.35	14548.5
24.3667	14564.8
24.3833	14570.6
24.4	14574.1
24.4167	14554.2
24.4333	14515.3
24.45	14485.8
24.4667	14456.4
24.4833	14435.6
24.5	14437.3
24.5167	14455.3
24.5333	14471.5
24.55	14494.8
24.5667	14517.5
24.5833	14536.9
24.6	14550.8
24.6167	14546
24.6333	14526.7
24.65	14491.5
24.6667	14455.3
24.6833	14418.3
24.7	14404.2
24.7167	14398.6
24.7333	14397
24.75	14402.2
24.7667	14405
24.7833	14405.1
24.8	14418.4
24.8167	14458
24.8333	14475.7
24.85	14496.5
24.8667	14505
24.8833	14503.8
24.9	14475.9
24.9167	14471.2
24.9333	14465
24.95	14457.6
24.9667	14451
24.9833	14454.5
25	14444.1
25.0167	14424.3
25.0333	14408.4
25.05	14382.9
25.0667	14356.6
25.0833	14333.4
25.1	14334.9
25.1167	14350
25.1333	14371
25.15	14384.1
25.1667	14399.3
25.1833	14383.9
25.2	14354.1
25.2167	14332.5
25.2333	14317.8
25.25	14305.6
25.2667	14314.5
25.2833	14316.8
25.3	14309.9
25.3167	14307.7
25.3333	14302.2
25.35	14292.9
25.3667	14302.6
25.3833	14320.1
25.4	14337.5
25.4167	14352.6
25.4333	14364.8
25.45	14367
25.4667	14360.4
25.4833	14354.4
25.5	14357
25.5167	14361.7
25.5333	14357.4
25.55	14347.8
25.5667	14321.8
25.5833	14293.7
25.6	14258.2
25.6167	14241
25.6333	14237.6
25.65	14241.3
25.6667	14230.2
25.6833	14232.4
25.7	14223.4
25.7167	14204.1
25.7333	14191.8
25.75	14201.1
25.7667	14200.4
25.7833	14192.3
25.8	14194
25.8167	14189.6
25.8333	14168.7
25.85	14153.7
25.8667	14161.8
25.8833	14166
25.9	14187.6
25.9167	14220.6
25.9333	14253.6
25.95	14272.2
25.9667	14278.7
25.9833	14255.4
26	14219
26.0167	14170.4
26.0333	14127.2
26.05	14108.2
26.0667	14120.4
26.0833	14141.2
26.1	14176.3
26.1167	14213.5
26.1333	14238.6
26.15	14252.8
26.1667	14267
26.1833	14277
26.2	14269.4
26.2167	14254.6
26.2333	14218.2
26.25	14181.6
26.2667	14147.1
26.2833	14128.9
26.3	14111.7
26.3167	14122.2
26.3333	14128.3
26.35	14112.2
26.3667	14089.8
26.3833	14073
26.4	14034.7
26.4167	14010.8
26.4333	14017
26.45	14027.4
26.4667	14041.7
26.4833	14065.4
26.5	14068
26.5167	14073.6
26.5333	14073.9
26.55	14060.4
26.5667	14055.3
26.5833	14061.4
26.6	14034
26.6167	14005.7
26.6333	13986.7
26.65	13950.8
26.6667	13913.6
26.6833	13907.7
26.7	13899.5
26.7167	13905.4
26.7333	13917.1
26.75	13935.6
26.7667	13939.3
26.7833	13948.2
26.8	13941.8
26.8167	13937.3
26.8333	13919.6
26.85	13898
26.8667	13886.4
26.8833	13878.4
26.9	13876.4
26.9167	13878.9
26.9333	13894.6
26.95	13891.4
26.9667	13880.1
26.9833	13859.8
27	13842
27.0167	13810.2
27.0333	13791.2
27.05	13776.4
27.0667	13781
27.0833	13779.2
27.1	13793.8
27.1167	13804.2
27.1333	13817
27.15	13809.8
27.1667	13810.1
27.1833	13798.6
27.2	13794.6
27.2167	13780.2
27.2333	13774.7
27.25	13780.1
27.2667	13789.3
27.2833	13784.8
27.3	13799.9
27.3167	13811.7
27.3333	13809.4
27.35	13807.1
27.3667	13811.1
27.3833	13802
27.4	13789.6
27.4167	13762.3
27.4333	13721.6
27.45	13674.6
27.4667	13629.6
27.4833	13578.3
27.5	13553.3
27.5167	13548.5
27.5333	13553.9
27.55	13560.4
27.5667	13584.4
27.5833	13593.8
27.6	13601.4
27.6167	13611
27.6333	13617.8
27.65	13620
27.6667	13624.3
27.6833	13617.6
27.7	13601.5
27.7167	13583
27.7333	13559.1
27.75	13545.7
27.7667	13546.4
27.7833	13544.2
27.8	13548.7
27.8167	13547.9
27.8333	13527.6
27.85	13485.1
27.8667	13453.8
27.8833	13420.7
27.9	13392.1
27.9167	13378.9
27.9333	13388.3
27.95	13402.3
27.9667	13424.4
27.9833	13460.8
28	13492.8
28.0167	13516.3
28.0333	13517.4
28.05	13514.9
28.0667	13496.1
28.0833	13483.8
28.1	13461.5
28.1167	13454.6
28.1333	13425.2
28.15	13391.6
28.1667	13352.8
28.1833	13319.3
28.2	13273
28.2167	13254.1
28.2333	13255.6
28.25	13259
28.2667	13273
28.2833	13306.9
28.3	13329.9
28.3167	13329.8
28.3333	13315.1
28.35	13296.6
28.3667	13271.3
28.3833	13243.9
28.4	13243
28.4167	13262.6
28.4333	13279.1
28.45	13294.1
28.4667	13319
28.4833	13311.9
28.5	13303
28.5167	13287.4
28.5333	13268.4
28.55	13240.1
28.5667	13234.1
28.5833	13207.4
28.6	13193.4
28.6167	13184.9
28.6333	13180.9
28.65	13179.4
28.6667	13201.8
28.6833	13222.6
28.7	13244.2
28.7167	13261
28.7333	13268.9
28.75	13261.4
28.7667	13253.2
28.7833	13246
28.8	13242.6
28.8167	13233
28.8333	13229.4
28.85	13213.4
28.8667	13186.5
28.8833	13163.2
28.9	13155
28.9167	13147.6
28.9333	13150
28.95	13157.2
28.9667	13152.7
28.9833	13134.9
29.0333	13107.5
29.05	13083.2
29.0667	13057.3
29.0833	13038.6
29.1	13020.1
29.1167	13032
29.1333	13028.8
29.15	13037.1
29.1667	13059.1
29.1833	13091.8
29.2	13091
29.2167	13105.2
29.2333	13104.2
29.25	13083.8
29.2667	13059.6
29.2833	13039.9
29.3	13005
29.3167	12980.7
29.3333	12956.4
29.35	12934.9
29.3667	12919.7
29.3833	12933.4
29.4	12944.8
29.4167	12960.4
29.4333	12961.1
29.45	12970
29.4667	12948.5
29.4833	12925.1
29.5	12913.4
29.5167	12916.4
29.5333	12908.7
29.55	12911.3
29.5667	12912.3
29.5833	12904.4
29.6	12888.9
29.6167	12881.5
29.6333	12890.5
29.65	12896.6
29.6667	12892.6
29.6833	12891
29.7	12887.7
29.7167	12867.7
29.7333	12855.9
29.75	12857.7
29.7667	12864.6
29.7833	12867.1
29.8	12873.1
29.8167	12876.4
29.8333	12865.4
29.85	12843.5
29.8667	12824.5
29.8833	12793.3
29.9	12761.6
29.9167	12748.1
29.9333	12734.5
29.95	12714.5
29.9667	12717.6
29.9833	12729.2
30	12732.1
30.0167	12747.6
30.0333	12770.7
30.05	12772.6
30.0667	12746.5
30.0833	12721.5
30.1	12696.6
30.1167	12660.3
30.1333	12631.8
30.15	12625.7
30.1667	12612.8
30.1833	12590.6
30.2	12576.7
30.2167	12568.8
30.2333	12566.7
30.25	12581.3
30.2667	12590.5
30.2833	12599.1
30.3	12604.5
30.3167	12601.6
30.3333	12570.5
30.35	12563.2
30.3667	12550
30.3833	12534.5
30.4	12510.9
30.4167	12505.5
30.4333	12480
30.45	12459.8
30.4667	12437.8
30.4833	12419.6
30.5	12404.7
30.5167	12379.6
30.5333	12371.7
30.55	12368.8
30.5667	12383
30.5833	12395.7
30.6	12429.2
30.6167	12434.1
30.6333	12439.5
30.65	12424.9
30.6667	12409.8
30.6833	12395.3
30.7	12400.6
30.7167	12407
30.7333	12415
30.75	12414.1
30.7667	12402.1
30.7833	12372.8
30.8	12337
30.8167	12305.6
30.8333	12286
30.85	12274.9
30.8667	12278
30.8833	12284.2
30.9	12292.6
30.9167	12298.4
30.9333	12293
30.95	12284.5
30.9667	12268.8
30.9833	12246.3
31	12217.5
31.0167	12196.7
31.0333	12167.4
31.05	12136.7
31.0667	12115.1
31.0833	12098.6
31.1	12085.4
31.1167	12087.8
31.1333	12108.5
31.15	12127.6
31.1667	12147.6
31.1833	12158.8
31.2	12156.8
31.2167	12137.4
31.2333	12114.1
31.25	12076.4
31.2667	12043.5
31.2833	12021.4
31.3	12006.3
31.3167	11993.1
31.3333	11997
31.35	12001.5
31.3667	11995.4
31.3833	11988.2
31.4	11980.9
31.4167	11973
31.4333	11969.3
31.45	11984.7
31.4667	12003.8
31.4833	12027
31.5	12044.3
31.5167	12054.7
31.5333	12041.5
31.55	12025.7
31.5667	12002.5
31.5833	11975.4
31.6	11942.9
31.6167	11911.7
31.6333	11892.1
31.65	11870.9
31.6667	11864.3
31.6833	11871.1
31.7	11890.4
31.7167	11891.3
31.7333	11894.8
31.75	11884.4
31.7667	11863.8
31.7833	11833.4
31.8	11802.4
31.8167	11781.5
31.8333	11771.2
31.85	11769.4
31.8667	11776
31.8833	11783.9
31.9	11779.3
31.9167	11759.1
31.9333	11732.4
31.95	11707
31.9667	11700
31.9833	11699.1
32	11704.3
32.0167	11708.4
32.0333	11703.9
32.05	11680.4
32.0667	11658.8
32.0833	11640.8
32.1	11630.2
32.1167	11626.4
32.1333	11639.3
32.15	11647.1
32.1667	11659.9
32.1833	11673.8
32.2	11685.4
32.2167	11687
32.2333	11690.4
32.25	11679.6
32.2667	11657
32.2833	11636.1
32.3	11613.2
32.3167	11588.7
32.3333	11588.2
32.35	11604.2
32.3667	11613
32.3833	11626
32.4	11637.8
32.4167	11632
32.4333	11609.6
32.45	11605.8
32.4667	11599.6
32.4833	11613.3
32.5	11637.1
32.5167	11663.2
32.5333	11666.8
32.55	11671.6
32.5667	11655.2
32.5833	11622.4
32.6	11599.2
32.6167	11579.8
32.6333	11563.5
32.65	11545.6
32.6667	11531.7
32.6833	11515.7
32.7	11514.2
32.7167	11503.8
32.7333	11492
32.75	11495
32.7667	11495.6
32.7833	11484
32.8	11483.6
32.8167	11498.4
32.8333	11501.1
32.85	11500.6
32.8667	11500.6
32.8833	11494.4
32.9	11485.6
32.9167	11485.4
32.9333	11488.6
32.95	11498.2
32.9667	11495.7
32.9833	11472
33	11442.4
33.0167	11399
33.0333	11344.1
33.05	11307.8
33.0667	11297.6
33.0833	11282.2
33.1	11287.4
33.1167	11309.5
33.1333	11319
33.15	11320.6
33.1667	11323.6
33.1833	11321.4
33.2	11305.9
33.2167	11300
33.2333	11283.4
33.25	11270.4
33.2667	11245.4
33.2833	11231.5
33.3	11212
33.3167	11198.4
33.3333	11186.9
33.35	11196.5
33.3667	11190
33.3833	11196.3
33.4	11207.4
33.4167	11214.4
33.4333	11207.9
33.45	11214.4
33.4667	11203.6
33.4833	11190.2
33.5	11184.7
33.5167	11175.6
33.5333	11162.8
33.55	11164.2
33.5667	11168
33.5833	11166.1
33.6	11164.5
33.6167	11171.5
33.6333	11169.6
33.65	11156
33.6667	11138.9
33.6833	11124.8
33.7	11091.6
33.7167	11055.4
33.7333	11036.3
33.75	11013.8
33.7667	11001.8
33.7833	11003.1
33.8	11001
33.8167	10983.4
33.8333	10981.1
33.85	10968
33.8667	10957.6
33.8833	10971.8
33.9	10994.7
33.9167	11006
33.9333	11014.2
33.95	11009.3
33.9667	10975
33.9833	10948.7
34	10933.2
34.0167	10925
34.0333	10917.2
34.05	10921
34.0667	10904.8
34.0833	10874
34.1	10842.5
34.1167	10827.2
34.1333	10813.1
34.15	10807
34.1667	10805
34.1833	10801.1
34.2	10779.2
34.2167	10758.3
34.2333	10746.4
34.25	10735.9
34.2667	10727.3
34.2833	10723.9
34.3	10711.7
34.3167	10700.7
34.3333	10698.3
34.35	10691.2
34.3667	10696.8
34.3833	10716.6
34.4	10727.3
34.4167	10725.1
34.4333	10721
34.45	10697.5
34.4667	10672.5
34.4833	10650.8
34.5	10636.8
34.5167	10641.3
34.5333	10662.1
34.55	10675.4
34.5667	10685.8
34.5833	10689.7
34.6	10667.6
34.6167	10634.1
34.6333	10600.8
34.65	10562.4
34.6667	10532.9
34.6833	10518.6
34.7	10510.5
34.7167	10501.9
34.7333	10500.3
34.75	10497
34.7667	10497.8
34.7833	10506.5
34.8	10517
34.8167	10528.2
34.8333	10526.4
34.85	10517.2
34.8667	10488.5
34.8833	10465.8
34.9	10442.3
34.9167	10444.5
34.9333	10444.4
34.95	10462.5
34.9667	10469.4
34.9833	10477.4
35	10458.5
35.0167	10444.7
35.0333	10418.7
35.05	10401.4
35.0667	10383.8
35.0833	10374.8
35.1	10360.2
35.1167	10348.5
35.1333	10336.4
35.15	10323.2
35.1667	10323.1
35.1833	10328.3
35.2	10338.6
35.2167	10348.4
35.2333	10355.7
35.25	10348.2
35.2667	10335.3
35.2833	10314.4
35.3	10283.8
35.3167	10255.2
35.3333	10231.8
35.35	10216
35.3667	10213.1
35.3833	10220.9
35.4	10225.9
35.4167	10229.4
35.4333	10228.2
35.45	10213.7
35.4667	10195.5
35.4833	10190.9
35.5	10198.3
35.5167	10203.6
35.5333	10224
35.55	10254.5
35.5667	10274
35.5833	10276.4
35.6	10287.4
35.6167	10287.8
35.6333	10271.9
35.65	10253.7
35.6667	10235.5
35.6833	10214.4
35.7	10191.2
35.7167	10178.1
35.7333	10162.6
35.75	10163.2
35.7667	10152.5
35.7833	10129.4
35.8	10101.4
35.8167	10083.4
35.8333	10044
35.85	10020.3
35.8667	10021
35.8833	10029.3
35.9	10026.1
35.9167	10044.2
35.9333	10048
35.95	10048.2
35.9667	10044.3
35.9833	10056.2
36	10052.4
36.0167	10066.2
36.0333	10060.4
36.05	10047
36.0667	10018.3
36.0833	10003.4
36.1	9975.68
36.1167	9968.12
36.1333	9972.28
36.15	9987.32
36.1667	9989.76
36.1833	9992.32
36.2	9985.44
36.2167	9968
36.2333	9942.84
36.25	9919.48
36.2667	9898.56
36.2833	9889.12
36.3	9896.32
36.3167	9916.08
36.3333	9945.12
36.35	9972.4
36.3667	9988.8
36.3833	9980.68
36.4	9950.72
36.4167	9908.96
36.4333	9873.16
36.45	9829.76
36.4667	9804.68
36.4833	9801.68
36.5	9813.8
36.5167	9817.96
36.5333	9841.64
36.55	9861.72
36.5667	9864.32
36.5833	9856.8
36.6	9856.52
36.6167	9846.2
36.6333	9835.8
36.65	9834.2
36.6667	9833.52
36.6833	9823.8
36.7	9809.88
36.7167	9795
36.7333	9788.36
36.75	9777.72
36.7667	9779.76
36.7833	9794.24
36.8	9800.32
36.8167	9790.72
36.8333	9791.36
36.85	9778.48
36.8667	9752.28
36.8833	9742.88
36.9	9744.96
36.9167	9740
36.9333	9750.8
36.95	9767.92
36.9667	9765.8
36.9833	9757.88
37	9741.64
37.0167	9706.64
37.0333	9672.24
37.05	9652.24
37.0667	9627.72
37.0833	9612.36
37.1	9610
37.1167	9601.96
37.1333	9596.64
37.15	9595.68
37.1667	9588.72
37.1833	9573.88
37.2	9563.96
37.2167	9547.36
37.2333	9531.8
37.25	9525
37.2667	9521.8
37.2833	9521.4
37.3	9516.56
37.3167	9517.16
37.3333	9514.4
37.35	9517.68
37.3667	9515.64
37.3833	9517.92
37.4	9515.2
37.4167	9518.16
37.4333	9518.12
37.45	9510.28
37.4667	9506.56
37.4833	9500.88
37.5	9484.76
37.5167	9461.96
37.5333	9453.24
37.55	9439.4
37.5667	9426.12
37.5833	9418.52
37.6	9413.96
37.6167	9412.08
37.6333	9406.88
37.65	9399.8
37.6667	9389.2
37.6833	9377.68
37.7	9354.72
37.7167	9330.12
37.7333	9307.32
37.75	9286.8
37.7667	9269.84
37.7833	9254.4
37.8	9255.8
37.8167	9263.84
37.8333	9274
37.85	9277.88
37.8667	9290.76
37.8833	9289.68
37.9	9280.16
37.9167	9273.8
37.9333	9279.28
37.95	9274.88
37.9667	9279.48
37.9833	9288
38	9284.64
38.0167	9274.56
38.0333	9270.44
38.05	9248.92
38.0667	9225
38.0833	9217.96
38.1	9216.2
38.1167	9223.72
38.1333	9253.4
38.15	9288.88
38.1667	9309.48
38.1833	9319.72
38.2	9308.6
38.2167	9280.36
38.2333	9250.36
38.25	9230.72
38.2667	9216.32
38.2833	9207.76
38.3	9205
38.3167	9194.48
38.3333	9176.2
38.35	9147.84
38.3667	9129.84
38.3833	9121.12
38.4	9113.08
38.4167	9110.24
38.4333	9129.08
38.45	9139.08
38.4667	9142.92
38.4833	9153.84
38.5	9155.08
38.5167	9143.16
38.5333	9131.76
38.55	9108.64
38.5667	9087.48
38.5833	9081.96
38.6	9070.76
38.6167	9061.48
38.6333	9074.52
38.65	9079.88
38.6667	9065.48
38.6833	9067.24
38.7	9069.24
38.7167	9045.56
38.7333	9016.36
38.75	9005.2
38.7667	8977
38.7833	8941.72
38.8	8925.32
38.8167	8924.44
38.8333	8912.56
38.85	8910.68
38.8667	8931.6
38.8833	8937.8
38.9	8938.2
38.9167	8942.2
38.9333	8938.52
38.95	8910.2
38.9667	8892.28
38.9833	8871.56
39	8854.84
39.0167	8846.96
39.0333	8855.68
39.05	8866.92
39.0667	8886.96
39.0833	8902.64
39.1	8907.24
39.1167	8896.8
39.1333	8881.76
39.15	8853.28
39.1667	8826.92
39.1833	8816.68
39.2	8815.76
39.2167	8821.32
39.2333	8830.64
39.25	8837
39.2667	8836.12
39.2833	8832.32
39.3	8821.44
39.3167	8824.24
39.3333	8831.52
39.35	8840.44
39.3667	8849.32
39.3833	8851.04
39.4	8835.72
39.4167	8810.48
39.4333	8780.2
39.45	8753.64
39.4667	8741.64
39.4833	8736.52
39.5	8750
39.5167	8766.88
39.5333	8775.56
39.55	8776.28
39.5667	8771.56
39.5833	8754.4
39.6	8732.36
39.6167	8723.64
39.6333	8717.24
39.65	8717.84
39.6667	8723.48
39.6833	8737.88
39.7	8737.56
39.7167	8732.04
39.7333	8727.68
39.75	8704.36
39.7667	8670.4
39.7833	8645
39.8	8631.48
39.8167	8610.4
39.8333	8616.36
39.85	8626.52
39.8667	8639.96
39.8833	8643.8
39.9	8653.24
39.9167	8649.12
39.9333	8649.92
39.95	8639.92
39.9667	8635.96
39.9833	8640.76
40	8654.88
40.0167	8673.44
40.0333	8698.64
40.05	8718.2
40.0667	8711.8
40.0833	8691.4
40.1	8653.52
40.1167	8617.88
40.1333	8576.92
40.15	8558.88
40.1667	8546
40.1833	8554.8
40.2	8558.48
40.2167	8578.36
40.2333	8590.56
40.25	8601.68
40.2667	8602.24
40.2833	8607.56
40.3	8595.72
40.3167	8587.04
40.3333	8583.6
40.35	8578.72
40.3667	8567.96
40.3833	8571.2
40.4	8571.08
40.4167	8570.8
40.4333	8562.4
40.45	8558.88
40.4667	8542.36
40.4833	8528.36
40.5	8525.48
40.5167	8531.28
40.5333	8537.28
40.55	8556.76
40.5667	8569.96
40.5833	8549.04
40.6	8529.16
40.6167	8507.24
40.6333	8474.4
40.65	8448.68
40.6667	8453.56
40.6833	8457.12
40.7	8457.8
40.7167	8468.32
40.7333	8475.8
40.75	8468.32
40.7667	8466.8
40.7833	8473.92
40.8	8475.48
40.8167	8479.28
40.8333	8484.32
40.85	8475.44
40.8667	8460.48
40.8833	8449.16
40.9	8435.44
40.9167	8423.56
40.9333	8418.36
40.95	8420.68
40.9667	8415.64
40.9833	8415.8
41	8422.92
41.0167	8433.48
41.0333	8427.04
41.05	8424.8
41.0667	8409.64
41.0833	8387.44
41.1	8358.28
41.1167	8343.92
41.1333	8333.48
41.15	8331.52
41.1667	8328.44
41.1833	8344.04
41.2	8356.08
41.2167	8363.52
41.2333	8381.84
41.25	8412.84
41.2667	8428.64
41.2833	8445.44
41.3	8467.64
41.3167	8473.16
41.3333	8474.84
41.35	8480.88
41.3667	8481.52
41.3833	8470.64
41.4	8467.84
41.4167	8450.44
41.4333	8422.96
41.45	8400.44
41.4667	8380.68
41.4833	8359.64
41.5	8347.44
41.5167	8346.84
41.5333	8348.8
41.55	8356.8
41.5667	8359.16
41.5833	8367.84
41.6	8362.6
41.6167	8351.96
41.6333	8347.6
41.65	8350.52
41.6667	8346.32
41.6833	8353.68
41.7	8363.92
41.7167	8366.8
41.7333	8367.52
41.75	8368
41.7667	8373.28
41.7833	8376.52
41.8	8375.04
41.8167	8382.36
41.8333	8396.28
41.85	8403.48
41.8667	8416.32
41.8833	8436.2
41.9	8444.44
41.9167	8446.16
41.9333	8446.08
41.95	8431.28
41.9667	8412.16
41.9833	8388.44
42	8364.28
42.0167	8342.08
42.0333	8344.56
42.05	8351.32
42.0667	8370.4
42.0833	8390.2
42.1	8408.76
42.1167	8404.72
42.1333	8396.76
42.15	8380.24
42.1667	8365.28
42.1833	8349.56
42.2	8334.88
42.2167	8323.72
42.2333	8312.96
42.25	8304.4
42.2667	8298.8
42.2833	8301.12
42.3	8300.4
42.3167	8310.32
42.3333	8306.56
42.35	8297.48
42.3667	8298.2
42.3833	8298.96
42.4	8295.72
42.4167	8314.12
42.4333	8334.44
42.45	8338.68
42.4667	8346.24
42.4833	8343.56
42.5	8325.44
42.5167	8315.72
42.5333	8318.16
42.55	8315.52
42.5667	8314.2
42.5833	8320.56
42.6	8324.16
42.6167	8310.6
42.6333	8297.52
42.65	8297.04
42.6667	8290.44
42.6833	8287.28
42.7	8297.44
42.7167	8309.24
42.7333	8313.44
42.75	8317.48
42.7667	8306.72
42.7833	8301.76
42.8	8299.92
42.8167	8296.36
42.8333	8300.92
42.85	8316.2
42.8667	8319.8
42.8833	8324.64
42.9	8337.84
42.9167	8344.88
42.9333	8353.28
42.95	8358.12
42.9667	8355.24
42.9833	8342.68
43	8325.92
43.0167	8296.64
43.0333	8268.2
43.05	8238.88
43.0667	8215.08
43.0833	8202.4
43.1	8204.96
43.1167	8220.96
43.1333	8249.2
43.15	8276.68
43.1667	8298.24
43.1833	8304.68
43.2	8303.04
43.2167	8292.4
43.2333	8278.32
43.25	8269.36
43.2667	8269.76
43.2833	8274.64
43.3	8282.04
43.3167	8292.32
43.3333	8297.12
43.35	8302.04
43.3667	8303.32
43.3833	8305
43.4	8310.48
43.4167	8307.88
43.4333	8300.56
43.45	8288.32
43.4667	8270.88
43.4833	8243
43.5	8225.28
43.5167	8234.12
43.5333	8241.16
43.55	8253.32
43.5667	8265.36
43.5833	8288.28
43.6	8270.52
43.6167	8255.72
43.6333	8250.28
43.65	8256.6
43.6667	8243.88
43.6833	8256.92
43.7	8294.72
43.7167	8324.96
43.7333	8370.4
43.75	8440.12
43.7667	8511.76
43.7833	8557.28
43.8	8596.16
43.8167	8600.16
43.8333	8573.28
43.85	8527.08
43.8667	8476.84
43.8833	8423.56
43.9	8387.08
43.9167	8361.52
43.9333	8339.72
43.95	8325.44
43.9667	8319.8
43.9833	8304.76
44	8299.56
44.0167	8311.16
44.0333	8331.56
44.05	8343.36
44.0667	8366.96
44.0833	8376.08
44.1	8369.68
44.1167	8354.12
44.1333	8347.4
44.15	8330.84
44.1667	8322.04
44.1833	8312.44
44.2	8303.08
44.2167	8289.88
44.2333	8288.32
44.25	8285.32
44.2667	8287.84
44.2833	8291.92
44.3	8299.72
44.3167	8297.28
44.3333	8294.72
44.35	8295
44.3667	8294.04
44.3833	8286.08
44.4	8281
44.4167	8281.6
44.4333	8275.36
44.45	8273.52
44.4667	8279.2
44.4833	8282.08
44.5	8282.28
44.5167	8291.44
44.5333	8296.6
44.55	8301.28
44.5667	8305.36
44.5833	8311.64
44.6	8307.56
44.6167	8301.16
44.6333	8293.8
44.65	8299
44.6667	8300.92
44.6833	8312.52
44.7	8328.72
44.7167	8344.8
44.7333	8357.12
44.75	8365.24
44.7667	8366.92
44.7833	8373.48
44.8	8375.76
44.8167	8375.56
44.8333	8379.2
44.85	8390.92
44.8667	8393.08
44.8833	8395.12
44.9	8384.64
44.9167	8371.16
44.9333	8348.08
44.95	8329.68
44.9667	8320.8
44.9833	8324.2
45	8325.96
45.0167	8333.48
45.0333	8332.4
45.05	8328.4
45.0667	8322.48
45.0833	8330.2
45.1	8340.32
45.1167	8365.12
45.1333	8386.08
45.15	8413.56
45.1667	8430.32
45.1833	8436.84
45.2	8436.04
45.2167	8430.4
45.2333	8411.4
45.25	8383.08
45.2667	8361.32
45.2833	8331.16
45.3	8312
45.3167	8306.4
45.3333	8323.08
45.35	8335.56
45.3667	8354.8
45.3833	8364.36
45.4	8358.72
45.4167	8341.04
45.4333	8328.8
45.45	8315.08
45.4667	8302.2
45.4833	8294.68
45.5	8278.96
45.5167	8261.48
45.5333	8257.6
45.55	8264.36
45.5667	8276.32
45.5833	8307.32
45.6	8347.6
45.6167	8379.76
45.6333	8401.08
45.65	8425.04
45.6667	8438.8
45.6833	8435.24
45.7	8422.44
45.7167	8414.56
45.7333	8404.16
45.75	8386.32
45.7667	8383.48
45.7833	8389.48
45.8	8399.32
45.8167	8407.56
45.8333	8423.6
45.85	8423.88
45.8667	8420.04
45.8833	8402.04
45.9	8386.64
45.9167	8375.84
45.9333	8374.68
45.95	8376.88
45.9667	8388.48
45.9833	8384.32
46	8367.2
46.0167	8348
46.0333	8329.68
46.05	8310.08
46.0667	8312
46.0833	8335.52
46.1	8364.32
46.1167	8384.76
46.1333	8408.64
46.15	8420.52
46.1667	8411.28
46.1833	8398
46.2	8383.28
46.2167	8371.08
46.2333	8360.12
46.25	8356.76
46.2667	8353.92
46.2833	8368.12
46.3	8369.04
46.3167	8373.76
46.3333	8385.08
46.35	8387.76
46.3667	8379.04
46.3833	8383.48
46.4	8393.36
46.4167	8381.92
46.4333	8380.88
46.45	8384.64
46.4667	8381.28
46.4833	8358.52
46.5	8359.08
46.5167	8362.72
46.5333	8368.96
46.55	8380.32
46.5667	8409.48
46.5833	8430.72
46.6	8443.36
46.6167	8446.72
46.6333	8450.36
46.65	8452.68
46.6667	8451.72
46.6833	8451.68
46.7	8459.12
46.7167	8459.04
46.7333	8444.56
46.75	8435.92
46.7667	8435.2
46.7833	8429.08
46.8	8426.4
46.8167	8430.6
46.8333	8427.08
46.85	8417.56
46.8667	8405.4
46.8833	8392.2
46.9	8394.4
46.9167	8403.64
46.9333	8418.4
46.95	8440.76
46.9667	8466.56
46.9833	8476.12
47	8482.84
47.0167	8479.04
47.0333	8472.08
47.05	8467.04
47.0667	8468.4
47.0833	8464.6
47.1	8478.24
47.1167	8492.72
47.1333	8505.44
47.15	8524.92
47.1667	8550.16
47.1833	8549.84
47.2	8541.36
47.2167	8525.72
47.2333	8491.96
47.25	8466.24
47.2667	8460.64
47.2833	8472.44
47.3	8490.68
47.3167	8515.04
47.3333	8524.4
47.35	8519.12
47.3667	8499.6
47.3833	8482.56
47.4	8468.76
47.4167	8464.12
47.4333	8470
47.45	8479.12
47.4667	8486
47.4833	8493.84
47.5	8499.96
47.5167	8502.64
47.5333	8506.92
47.55	8507.24
47.5667	8501.52
47.5833	8496.04
47.6	8491.76
47.6167	8476.8
47.6333	8466.4
47.65	8464.04
47.6667	8457.52
47.6833	8452
47.7	8463.96
47.7167	8478.92
47.7333	8493.56
47.75	8522.92
47.7667	8550.96
47.7833	8582.04
47.8	8602.24
47.8167	8620.24
47.8333	8615.84
47.85	8610.56
47.8667	8581.8
47.8833	8556.8
47.9	8527.28
47.9167	8505
47.9333	8485.72
47.95	8482.28
47.9667	8491.48
47.9833	8513.64
48	8546.36
48.0167	8581.4
48.0333	8615.4
48.05	8636.52
48.0667	8639.24
48.0833	8642.12
48.1	8638.16
48.1167	8637.88
48.1333	8635.6
48.15	8644.2
48.1667	8639.28
48.1833	8636.56
48.2	8617.08
48.2167	8601.76
48.2333	8584.36
48.25	8577.68
48.2667	8561.36
48.2833	8556.24
48.3	8553.44
48.3167	8548.2
48.3333	8528.84
48.35	8521.8
48.3667	8520.96
48.3833	8514.8
48.4	8512.2
48.4167	8523.92
48.4333	8534.72
48.45	8533.48
48.4667	8540
48.4833	8543.96
48.5	8542.84
48.5167	8539.28
48.5333	8547.12
48.55	8546.52
48.5667	8557
48.5833	8555.84
48.6	8556.52
48.6167	8545.4
48.6333	8544.64
48.65	8531.44
48.6667	8543.6
48.6833	8554.72
48.7	8575.32
48.7167	8591.04
48.7333	8600.16
48.75	8597.6
48.7667	8596.6
48.7833	8598.76
48.8	8599.88
48.8167	8632.72
48.8333	8667.92
48.85	8714.28
48.8667	8755.44
48.8833	8792.76
48.9	8801.28
48.9167	8806.6
48.9333	8795.64
48.95	8778.68
48.9667	8768.6
48.9833	8751.72
49	8731.32
49.0167	8708.88
49.0333	8688.36
49.05	8661.08
49.0667	8649.68
49.0833	8635.08
49.1	8622.84
49.1167	8615.96
49.1333	8613.76
49.15	8614.24
49.1667	8626.52
49.1833	8647.56
49.2	8663.92
49.2167	8674.6
49.2333	8677.68
49.25	8672.72
49.2667	8652
49.2833	8636.76
49.3	8632.16
49.3167	8629.84
49.3333	8631.68
49.35	8639.08
49.3667	8642.28
49.3833	8637
49.4	8629.32
49.4167	8611.68
49.4333	8608.24
49.45	8600.28
49.4667	8581.32
49.4833	8569.2
49.5	8570.88
49.5167	8566.6
49.5333	8564.88
49.55	8585.24
49.5667	8605.48
49.5833	8616.12
49.6	8624.96
49.6167	8643.68
49.6333	8660.08
49.65	8669.52
49.6667	8685.08
49.6833	8702.6
49.7	8710.36
49.7167	8710.36
49.7333	8715.4
49.75	8715.72
49.7667	8702.76
49.7833	8698.08
49.8	8691.72
49.8167	8679.08
49.8333	8671.04
49.85	8674.48
49.8667	8664.44
49.8833	8652.68
49.9	8650.12
49.9167	8649.68
49.9333	8648.12
49.95	8659.36
49.9667	8679.52
49.9833	8690.04
50	8690.44
50.0167	8689.12
50.0333	8691.76
50.05	8691.72
50.0667	8702.36
50.0833	8722.12
50.1	8743.6
50.1167	8749.76
50.1333	8753.36
50.15	8740.84
50.1667	8722.24
50.1833	8704.72
50.2	8690.68
50.2167	8681.36
50.2333	8697.88
50.25	8720.6
50.2667	8737.44
50.2833	8761.48
50.3	8779.32
50.3167	8763.76
50.3333	8741.08
50.35	8739
50.3667	8720.8
50.3833	8704.72
50.4	8710.96
50.4167	8721.6
50.4333	8695.76
50.45	8679.6
50.4667	8662.76
50.4833	8642.8
50.5	8626.44
50.5167	8634.12
50.5333	8650
50.55	8659.28
50.5667	8668.84
50.5833	8677.12
50.6	8682.44
50.6167	8688.64
50.6333	8716.76
50.65	8745.96
50.6667	8766.36
50.6833	8784.04
50.7	8791.28
50.7167	8775.44
50.7333	8754.68
50.75	8745.12
50.7667	8740.8
50.7833	8736.96
50.8	8743.16
50.8167	8752.76
50.8333	8748
50.85	8739.44
50.8667	8734.64
50.8833	8720.52
50.9	8701.2
50.9167	8695.36
50.9333	8694.12
50.95	8698.64
50.9667	8718.16
50.9833	8742
51	8758.4
51.0167	8759.08
51.0333	8751.8
51.05	8739.96
51.0667	8729.88
51.0833	8727.48
51.1	8744.44
51.1167	8766.24
51.1333	8791.84
51.15	8818.32
51.1667	8845.16
51.1833	8862.32
51.2	8879.64
51.2167	8885.76
51.2333	8887.6
51.25	8880.36
51.2667	8881.8
51.2833	8877.84
51.3	8883.08
51.3167	8889.8
51.3333	8905.36
51.35	8904.24
51.3667	8900.96
51.3833	8885.56
51.4	8861.32
51.4167	8822.76
51.4333	8798.6
51.45	8776.4
51.4667	8759.8
51.4833	8758.32
51.5	8768.68
51.5167	8775.84
51.5333	8790
51.55	8805.84
51.5667	8813.68
51.5833	8823.28
51.6	8826.96
51.6167	8830.4
51.6333	8841.2
51.65	8854.6
51.6667	8858.28
51.6833	8874.52
51.7	8880.48
51.7167	8882.4
51.7333	8886.56
51.75	8902.84
51.7667	8911
51.7833	8930.8
51.8	8950.6
51.8167	8963.12
51.8333	8958.12
51.85	8947.72
51.8667	8915
51.8833	8867.84
51.9	8819.68
51.9167	8790.32
51.9333	8761.96
51.95	8764.44
51.9667	8781.68
51.9833	8805.16
52	8822.08
52.0167	8845.96
52.0333	8852.28
52.05	8857.4
52.0667	8868.96
52.0833	8880.92
52.1	8904.96
52.1167	8939.52
52.1333	8974.32
52.15	9005.52
52.1667	9031.2
52.1833	9031.84
52.2	9017.04
52.2167	8995.56
52.2333	8968.08
52.25	8949.6
52.2667	8933.68
52.2833	8933.92
52.3	8942.6
52.3167	8942.24
52.3333	8932.48
52.35	8935.36
52.3667	8929.24
52.3833	8916.04
52.4	8922.16
52.4167	8926.88
52.4333	8923.36
52.45	8913.6
52.4667	8913.4
52.4833	8897.36
52.5	8898.24
52.5167	8893.08
52.5333	8904.96
52.55	8905.44
52.5667	8924.84
52.5833	8927.24
52.6	8948.88
52.6167	8956.36
52.6333	8974
52.65	8973.76
52.6667	8981.4
52.6833	8986.92
52.7	8998.6
52.7167	9013.08
52.7333	9037.52
52.75	9065.24
52.7667	9089.72
52.7833	9101.44
52.8	9094.08
52.8167	9079.48
52.8333	9051.16
52.85	9017.64
52.8667	8996.8
52.8833	8992.08
52.9	8995.96
52.9167	9012.72
52.9333	9025.68
52.95	9040.32
52.9667	9059.52
52.9833	9073.88
53	9081.4
53.0167	9092.28
53.0333	9094.96
53.05	9079.92
53.0667	9060.16
53.0833	9042.4
53.1	9021.56
53.1167	9010.44
53.1333	9001.52
53.15	8993.44
53.1667	8990.96
53.1833	8989.64
53.2	8989.68
53.2167	9004.88
53.2333	9029.6
53.25	9043.8
53.2667	9063.88
53.2833	9067.36
53.3	9059.36
53.3167	9047
53.3333	9041.16
53.35	9036.68
53.3667	9053.44
53.3833	9066.4
53.4	9065.08
53.4167	9064.4
53.4333	9055.08
53.45	9026.84
53.4667	9005.2
53.4833	9004.96
53.5	9001.72
53.5167	9003.64
53.5333	9018.96
53.55	9038.68
53.5667	9055.84
53.5833	9071.8
53.6	9095.64
53.6167	9113.32
53.6333	9127.68
53.65	9136.56
53.6667	9154.28
53.6833	9168.92
53.7	9183.24
53.7167	9194.96
53.7333	9195.64
53.75	9181.4
53.7667	9148.6
53.7833	9110.84
53.8	9072.6
53.8167	9047.2
53.8333	9034.6
53.85	9036.12
53.8667	9041.52
53.8833	9050.2
53.9	9053.88
53.9167	9046.56
53.9333	9036.96
53.95	9033.08
53.9667	9018.08
53.9833	9006.12
54	9007.64
54.0167	9002.56
54.0333	8994.52
54.05	9003.44
54.0667	9006.56
54.0833	8994.84
54.1	9003.2
54.1167	9008.64
54.1333	9002.44
54.15	9018
54.1667	9042.68
54.1833	9057.68
54.2	9071.84
54.2167	9086.68
54.2333	9078
54.25	9071.04
54.2667	9061.16
54.2833	9050.04
54.3	9049.52
54.3167	9055.48
54.3333	9065.96
54.35	9068.36
54.3667	9079.08
54.3833	9080.32
54.4	9082.52
54.4167	9070.6
54.4333	9067.68
54.45	9071.72
54.4667	9082.72
54.4833	9102.84
54.5	9131.4
54.5167	9164.96
54.5333	9182
54.55	9194.72
54.5667	9184.56
54.5833	9168.64
54.6	9150.12
54.6167	9140
54.6333	9130.56
54.65	9145.36
54.6667	9168.76
54.6833	9186.36
54.7	9198.84
54.7167	9212
54.7333	9214.2
54.75	9208.92
54.7667	9202.12
54.7833	9202.76
54.8	9203.36
54.8167	9205.24
54.8333	9218.72
54.85	9246.92
54.8667	9263.52
54.8833	9268.96
54.9	9267.2
54.9167	9251.8
54.9333	9214.4
54.95	9182.68
54.9667	9170.88
54.9833	9174
55	9187.8
55.0167	9223.6
55.0333	9280.92
55.05	9337.52
55.0667	9381.8
55.0833	9415.6
55.1	9441.76
55.1167	9433.08
55.1333	9401.04
55.15	9369.76
55.1667	9351.76
55.1833	9322.08
55.2	9303.36
55.2167	9300.2
55.2333	9302.88
55.25	9280.16
55.2667	9269.92
55.2833	9264.96
55.3	9251.48
55.3167	9228.6
55.3333	9226.84
55.35	9223.36
55.3667	9217.16
55.3833	9217.84
55.4	9227
55.4167	9237.28
55.4333	9249.4
55.45	9255.24
55.4667	9262.24
55.4833	9261.64
55.5	9254.52
55.5167	9240.52
55.5333	9238.44
55.55	9235.92
55.5667	9236.92
55.5833	9234.6
55.6	9226.56
55.6167	9217
55.6333	9207.24
55.65	9205.48
55.6667	9202.96
55.6833	9216.56
55.7	9223.92
55.7167	9229.88
55.7333	9235.44
55.75	9251.6
55.7667	9258.96
55.7833	9267.28
55.8	9290.24
55.8167	9301.36
55.8333	9313.52
55.85	9333
55.8667	9353.76
55.8833	9346.8
55.9	9352.76
55.9167	9347.52
55.9333	9332.08
55.95	9314.68
55.9667	9317.8
55.9833	9317.72
56	9323
56.0167	9333.76
56.0333	9345.68
56.05	9345.16
56.0667	9334.84
56.0833	9332.64
56.1	9329.92
56.1167	9338.24
56.1333	9353.52
56.15	9371.8
56.1667	9368.72
56.1833	9361
56.2	9341.96
56.2167	9323.76
56.2333	9312.16
56.25	9313.56
56.2667	9317.88
56.2833	9326.84
56.3	9340.84
56.3167	9349.08
56.3333	9366.8
56.35	9395.12
56.3667	9413.32
56.3833	9419.88
56.4	9427.96
56.4167	9415.16
56.4333	9383.4
56.45	9364.56
56.4667	9343
56.4833	9325.16
56.5	9324.52
56.5167	9342.04
56.5333	9353.56
56.55	9374.36
56.5667	9397.64
56.5833	9409.68
56.6	9406.2
56.6167	9397.96
56.6333	9388.2
56.65	9353.76
56.6667	9320.84
56.6833	9298.64
56.7	9281.72
56.7167	9266.08
56.7333	9280.8
56.75	9303.84
56.7667	9326.24
56.7833	9350.44
56.8	9370.96
56.8167	9381.52
56.8333	9387.96
56.85	9387.72
56.8667	9383.84
56.8833	9384.72
56.9	9384.36
56.9167	9386.48
56.9333	9389.28
56.95	9390.28
56.9667	9382.68
56.9833	9368
57	9357.28
57.0167	9342.28
57.0333	9327.88
57.05	9326.4
57.0667	9339.96
57.0833	9339.24
57.1	9357.16
57.1167	9381.84
57.1333	9398.96
57.15	9409
57.1667	9415.48
57.1833	9401.32
57.2	9384
57.2167	9361.48
57.2333	9332.2
57.25	9312.72
57.2667	9308.48
57.2833	9299.32
57.3	9295.64
57.3167	9299.8
57.3333	9316.6
57.35	9322.48
57.3667	9334.76
57.3833	9338.08
57.4	9335.04
[truncated: 2,316 more rows]

## Sheet: JEJUNUM_2d
hr	JEJUNUM_2days
24.0667	9239.6
24.0833	9313.4
24.1	9298.4
24.1167	9298.6
24.1333	9347.2
24.15	9296.4
24.1667	9202
24.1833	9231.2
24.2	9139.2
24.2167	9063.4
24.2333	8969.6
24.25	8874.8
24.2667	8730.2
24.2833	8650.4
24.3	8609.8
24.3167	8579.8
24.3333	8598
24.35	8625
24.3667	8668.6
24.3833	8683.2
24.4	8660.2
24.4167	8648.8
24.4333	8626.8
24.45	8618.4
24.4667	8635.2
24.4833	8734.8
24.5	8825.6
24.5167	8811.8
24.5333	8894.8
24.55	8912.4
24.5667	8935.4
24.5833	8938.8
24.6	9006.2
24.6167	9008.6
24.6333	9006.6
24.65	8929.4
24.6667	8831.6
24.6833	8756.2
24.7	8644.4
24.7167	8584.6
24.7333	8555.6
24.75	8543.4
24.7667	8551.6
24.7833	8582.6
24.8	8587.8
24.8167	8574.2
24.8333	8561.2
24.85	8564
24.8667	8496.8
24.8833	8468.8
24.9	8508.4
24.9167	8528.4
24.9333	8523
24.95	8575.2
24.9667	8614
24.9833	8550
25	8553.2
25.0167	8495.4
25.0333	8503.2
25.05	8459.2
25.0667	8501.6
25.0833	8458.8
25.1	8424.8
25.1167	8392.6
25.1333	8396.8
25.15	8383.4
25.1667	8415.4
25.1833	8520.6
25.2	8530.8
25.2167	8545.8
25.2333	8587.8
25.25	8638.4
25.2667	8606.4
25.2833	8634
25.3	8640.8
25.3167	8630.2
25.3333	8574.8
25.35	8626.8
25.3667	8638.8
25.3833	8653.4
25.4	8654.2
25.4167	8698.4
25.4333	8697.4
25.45	8651.4
25.4667	8666.2
25.4833	8663.2
25.5	8651.6
25.5167	8622.8
25.5333	8692
25.55	8704.6
25.5667	8671
25.5833	8739.8
25.6	8770.6
25.6167	8779.4
25.6333	8794
25.65	8865.8
25.6667	8802.8
25.6833	8756.8
25.7	8787.6
25.7167	8735.8
25.7333	8705.2
25.75	8734.4
25.7667	8756.4
25.7833	8715.2
25.8	8706.8
25.8167	8730.4
25.8333	8697.2
25.85	8743.8
25.8667	8729.8
25.8833	8771.4
25.9	8758.2
25.9167	8739.4
25.9333	8719
25.95	8696.2
25.9667	8672.2
25.9833	8683
26	8740
26.0167	8744
26.0333	8728.6
26.05	8704.4
26.0667	8658.8
26.0833	8629
26.1	8619
26.1167	8630.8
26.1333	8648.6
26.15	8639.8
26.1667	8680.4
26.1833	8680.2
26.2	8644.8
26.2167	8660.6
26.2333	8692.8
26.25	8647.2
26.2667	8575.2
26.2833	8581.8
26.3	8614.8
26.3167	8599.4
26.3333	8597.4
26.35	8681.6
26.3667	8720.2
26.3833	8606.2
26.4	8603.2
26.4167	8622.8
26.4333	8547.8
26.45	8519.8
26.4667	8536
26.4833	8511.4
26.5	8364.6
26.5167	8300.6
26.5333	8237.2
26.55	8186.8
26.5667	8124.6
26.5833	8146
26.6	8173
26.6167	8114.4
26.6333	8091.8
26.65	8068.6
26.6667	8076
26.6833	8048
26.7	8089.8
26.7167	8096
26.7333	8082
26.75	8090.8
26.7667	8117
26.7833	8131.2
26.8	8169.4
26.8167	8284.4
26.8333	8358.2
26.85	8372
26.8667	8389.8
26.8833	8447
26.9	8410.6
26.9167	8349
26.9333	8359.8
26.95	8401.6
26.9667	8357
26.9833	8357
27	8339
27.0167	8318.6
27.0333	8317.2
27.05	8345.2
27.0667	8288.6
27.0833	8276.6
27.1	8264
27.1167	8148.8
27.1333	8068.8
27.15	8062
27.1667	8019.6
27.1833	7998.4
27.2	8047.2
27.2167	8107.4
27.2333	8155.8
27.25	8229.4
27.2667	8267.8
27.2833	8314
27.3	8268.8
27.3167	8155.2
27.3333	8072.6
27.35	8017.6
27.3667	7957
27.3833	7944
27.4	8017
27.4167	8096.4
27.4333	8095.6
27.45	8138.8
27.4667	8196.4
27.4833	8271.2
27.5	8251.8
27.5167	8338
27.5333	8327.2
27.55	8290.2
27.5667	8217.8
27.5833	8255
27.6	8250.4
27.6167	8241.4
27.6333	8278.6
27.65	8328.8
27.6667	8277.8
27.6833	8270.2
27.7	8330.4
27.7167	8305.2
27.7333	8308
27.75	8366.8
27.7667	8379.2
27.7833	8322.4
27.8	8334.8
27.8167	8338
27.8333	8313.6
27.85	8250
27.8667	8223.2
27.8833	8218.8
27.9	8131
27.9167	8083.4
27.9333	8110
27.95	8111
27.9667	8108.4
27.9833	8138.4
28	8115.8
28.0167	8020.4
28.0333	7938.8
28.05	7914.4
28.0667	7951.6
28.0833	8017.4
28.1	8120.4
28.1167	8189.8
28.1333	8181.4
28.15	8163
28.1667	8128.4
28.1833	8107.8
28.2	8158.6
28.2167	8212.8
28.2333	8219.2
28.25	8186.6
28.2667	8191.4
28.2833	8138.4
28.3	8125.4
28.3167	8109.4
28.3333	8131.8
28.35	8141.8
28.3667	8105.4
28.3833	8084.6
28.4	8047
28.4167	8070.4
28.4333	8042
28.45	8065.8
28.4667	8060.6
28.4833	8066.2
28.5	8037.8
28.5167	8022
28.5333	8072
28.55	8071.4
28.5667	8096.4
28.5833	8136.6
28.6	8099.8
28.6167	8072.6
28.6333	8043
28.65	8076.2
28.6667	8046.6
28.6833	8058.8
28.7	8011.4
28.7167	7900.4
28.7333	7795.2
28.75	7679.4
28.7667	7623.6
28.7833	7580.6
28.8	7623.8
28.8167	7599.2
28.8333	7584.4
28.85	7570.2
28.8667	7574.4
28.8833	7540.6
28.9	7558.6
28.9167	7647.2
28.9333	7701.2
28.95	7690.2
28.9667	7755.6
28.9833	7728.8
29.0333	7678.6
29.05	7624.2
29.0667	7631.6
29.0833	7593.2
29.1	7576.6
29.1167	7569.2
29.1333	7650.2
29.15	7729.4
29.1667	7765.6
29.1833	7815.6
29.2	7881
29.2167	7815.4
29.2333	7810.4
29.25	7825.6
29.2667	7823.8
29.2833	7840.8
29.3	7826.2
29.3167	7708.8
29.3333	7611.8
29.35	7541
29.3667	7472.2
29.3833	7467
29.4	7483.4
29.4167	7492.6
29.4333	7481.4
29.45	7382
29.4667	7375.6
29.4833	7401.8
29.5	7410.8
29.5167	7433.4
29.5333	7515
29.55	7524.8
29.5667	7518.4
29.5833	7526
29.6	7575.2
29.6167	7589.6
29.6333	7577.6
29.65	7591
29.6667	7631
29.6833	7563.2
29.7	7553.8
29.7167	7603.4
29.7333	7619
29.75	7624.4
29.7667	7729.2
29.7833	7759.6
29.8	7707.6
29.8167	7717.6
29.8333	7710
29.85	7658.8
29.8667	7652
29.8833	7674
29.9	7697.4
29.9167	7705.4
29.9333	7707.4
29.95	7694
29.9667	7745.2
29.9833	7684
30	7722.8
30.0167	7761.2
30.0333	7713.8
30.05	7706.2
30.0667	7671.4
30.0833	7619.2
30.1	7588.2
30.1167	7665
30.1333	7647
30.15	7600.4
30.1667	7503.2
30.1833	7355.4
30.2	7274.4
30.2167	7189
30.2333	7179.2
30.25	7175
30.2667	7263.4
30.2833	7251.4
30.3	7200
30.3167	7188.4
30.3333	7201
30.35	7168.6
30.3667	7150.4
30.3833	7179.6
30.4	7191.6
30.4167	7176.4
30.4333	7204.8
30.45	7207.4
30.4667	7177.2
30.4833	7148
30.5	7088.6
30.5167	7070.6
30.5333	7027.2
30.55	7039.8
30.5667	7037.2
30.5833	7102.8
30.6	7101.8
30.6167	7131
30.6333	7138.2
30.65	7128.6
30.6667	7164.6
30.6833	7138.6
30.7	7134.4
30.7167	7126.8
30.7333	7201
30.75	7165.6
30.7667	7131
30.7833	7134
30.8	7126.4
30.8167	7102.4
30.8333	7129
30.85	7203.2
30.8667	7231.4
30.8833	7271.8
30.9	7316
30.9167	7328.2
30.9333	7315.6
30.95	7353.6
30.9667	7390
30.9833	7352
31	7302.4
31.0167	7313
31.0333	7263
31.05	7200.2
31.0667	7195.2
31.0833	7194.6
31.1	7169
31.1167	7148.6
31.1333	7180
31.15	7203.4
31.1667	7234.6
31.1833	7261.8
31.2	7280.8
31.2167	7298.2
31.2333	7237.8
31.25	7233
31.2667	7211.4
31.2833	7201.8
31.3	7197.2
31.3167	7240.6
31.3333	7251.8
31.35	7202.6
31.3667	7217
31.3833	7178.8
31.4	7198
31.4167	7211.8
31.4333	7279.6
31.45	7317.4
31.4667	7285.4
31.4833	7277.2
31.5	7257.6
31.5167	7223.4
31.5333	7140.4
31.55	7212.6
31.5667	7194.4
31.5833	7165.2
31.6	7211.2
31.6167	7283.4
31.6333	7267.2
31.65	7277.4
31.6667	7237
31.6833	7213.2
31.7	7185.4
31.7167	7132.6
31.7333	7070.8
31.75	7105.2
31.7667	7038.2
31.7833	7002.2
31.8	6984.2
31.8167	6963.6
31.8333	6931.4
31.85	6889
31.8667	6916.6
31.8833	6970.2
31.9	7007.6
31.9167	7071
31.9333	7143.6
31.95	7116.6
31.9667	7063.2
31.9833	7070.2
32	7017.2
32.0167	6970.6
32.0333	6938.8
32.05	6936.8
32.0667	6891.8
32.0833	6839.2
32.1	6871.4
32.1167	6863.4
32.1333	6876.2
32.15	6855.6
32.1667	6908.6
32.1833	6899
32.2	6876.2
32.2167	6857
32.2333	6913.8
32.25	6908.2
32.2667	6868.8
32.2833	6877.6
32.3	6902.2
32.3167	6919.2
32.3333	6860.6
32.35	6913.2
32.3667	6934.4
32.3833	6883.8
32.4	6808.6
32.4167	6870.2
32.4333	6813.4
32.45	6814
32.4667	6833.6
32.4833	6862.2
32.5	6813.2
32.5167	6823.8
32.5333	6820.8
32.55	6856.2
32.5667	6811.4
32.5833	6814.2
32.6	6847
32.6167	6795.4
32.6333	6715.8
32.65	6770.2
32.6667	6798.2
32.6833	6774.4
32.7	6823.4
32.7167	6880.6
32.7333	6817.4
32.75	6799.6
32.7667	6779.6
32.7833	6776.2
32.8	6794
32.8167	6810.4
32.8333	6797.8
32.85	6790
32.8667	6772.8
32.8833	6718.2
32.9	6767.6
32.9167	6802.6
32.9333	6837
32.95	6832.2
32.9667	6810.2
32.9833	6785.8
33	6751
33.0167	6739.2
33.0333	6733.8
33.05	6773.8
33.0667	6791.8
33.0833	6794.6
33.1	6835
33.1167	6863.4
33.1333	6930.2
33.15	6953
33.1667	7002.2
33.1833	7019
33.2	7039.4
33.2167	6968.8
33.2333	6870.8
33.25	6898.2
33.2667	6905.2
33.2833	6911.6
33.3	6945.8
33.3167	7028.4
33.3333	6981.2
33.35	6900.4
33.3667	6902.8
33.3833	6888.8
33.4	6895.2
33.4167	6908
33.4333	6954
33.45	6956
33.4667	6865.2
33.4833	6792
33.5	6741.8
33.5167	6695.4
33.5333	6616.6
33.55	6707.6
33.5667	6718.2
33.5833	6694.6
33.6	6735.4
33.6167	6753.2
33.6333	6727.2
33.65	6767.6
33.6667	6811
33.6833	6759.2
33.7	6747.8
33.7167	6751
33.7333	6719.6
33.75	6655.8
33.7667	6650
33.7833	6676.4
33.8	6661.2
33.8167	6683.6
33.8333	6726.4
33.85	6725.6
33.8667	6724.4
33.8833	6708.4
33.9	6712.2
33.9167	6709.4
33.9333	6714
33.95	6708.6
33.9667	6702.4
33.9833	6660.2
34	6678.2
34.0167	6678
34.0333	6659.8
34.05	6668
34.0667	6685.6
34.0833	6585.4
34.1	6607
34.1167	6576.2
34.1333	6569.6
34.15	6576
34.1667	6708.6
34.1833	6733.8
34.2	6779.8
34.2167	6844.4
34.2333	6857.6
34.25	6831.2
34.2667	6831.2
34.2833	6850.6
34.3	6822
34.3167	6786.8
34.3333	6780.8
34.35	6773.2
34.3667	6763
34.3833	6768.6
34.4	6791.8
34.4167	6781.6
34.4333	6735
34.45	6685.4
34.4667	6648
34.4833	6618.2
34.5	6596.8
34.5167	6599
34.5333	6640
34.55	6649.6
34.5667	6681
34.5833	6749.2
34.6	6777
34.6167	6793.8
34.6333	6836.2
34.65	6839.8
34.6667	6764.2
34.6833	6784.2
34.7	6794
34.7167	6785.8
34.7333	6792.8
34.75	6830.2
34.7667	6814.4
34.7833	6788.4
34.8	6779.6
34.8167	6789.6
34.8333	6786.6
34.85	6810.8
34.8667	6823.2
34.8833	6809
34.9	6759.2
34.9167	6772
34.9333	6763.4
34.95	6717.2
34.9667	6730.8
34.9833	6738.8
35	6693.8
35.0167	6606.2
35.0333	6621.4
35.05	6599.8
35.0667	6623.4
35.0833	6666.8
35.1	6719.4
35.1167	6735.8
35.1333	6711.4
35.15	6712.8
35.1667	6673.2
35.1833	6700.2
35.2	6717
35.2167	6752.8
35.2333	6756.2
35.25	6734.6
35.2667	6674.2
35.2833	6646.8
35.3	6630.4
35.3167	6627.6
35.3333	6664.2
35.35	6682.4
35.3667	6612.2
35.3833	6613
35.4	6615.4
35.4167	6596.8
35.4333	6603
35.45	6663.8
35.4667	6657.6
35.4833	6586.2
35.5	6597
35.5167	6588
35.5333	6576.2
35.55	6581
35.5667	6646
35.5833	6673.8
35.6	6662.8
35.6167	6659.2
35.6333	6648
35.65	6616.2
35.6667	6576.2
35.6833	6608.8
35.7	6622
35.7167	6581.6
35.7333	6609
35.75	6616.8
35.7667	6586
35.7833	6581
35.8	6619.4
35.8167	6597.8
35.8333	6526.2
35.85	6521.6
35.8667	6515.2
35.8833	6460.8
35.9	6408.2
35.9167	6429.8
35.9333	6432.2
35.95	6404
35.9667	6455.6
35.9833	6462
36	6521.8
36.0167	6542.8
36.0333	6574
36.05	6540
36.0667	6566.8
36.0833	6526.8
36.1	6519.4
36.1167	6526.2
36.1333	6560.2
36.15	6583.6
36.1667	6594.2
36.1833	6550.2
36.2	6528.8
36.2167	6537.2
36.2333	6555.6
36.25	6534.6
36.2667	6553.6
36.2833	6550.8
36.3	6493.6
36.3167	6479.4
36.3333	6527.4
36.35	6535
36.3667	6554.6
36.3833	6603.8
36.4	6577.8
36.4167	6517.2
36.4333	6563.4
36.45	6535.2
36.4667	6515
36.4833	6519.8
36.5	6526.6
36.5167	6512.6
36.5333	6481.6
36.55	6483.2
36.5667	6502
36.5833	6496.4
36.6	6452.8
36.6167	6498.6
36.6333	6533.4
36.65	6491.8
36.6667	6512.8
36.6833	6513.8
36.7	6534.8
36.7167	6529
36.7333	6519.2
36.75	6531.8
36.7667	6499.8
36.7833	6483.8
36.8	6420.2
36.8167	6440.6
36.8333	6421.6
36.85	6444.6
36.8667	6402.6
36.8833	6414.8
36.9	6400.8
36.9167	6407.4
36.9333	6413.4
36.95	6464.2
36.9667	6467.2
36.9833	6436.4
37	6420.6
37.0167	6418.4
37.0333	6332.2
37.05	6343.4
37.0667	6396.8
37.0833	6382
37.1	6384.6
37.1167	6448.6
37.1333	6439.4
37.15	6371.8
37.1667	6394.8
37.1833	6391.2
37.2	6350.4
37.2167	6319.8
37.2333	6367
37.25	6344.4
37.2667	6293
37.2833	6335.2
37.3	6389.6
37.3167	6385.8
37.3333	6397
37.35	6444.6
37.3667	6403.6
37.3833	6323.4
37.4	6310.6
37.4167	6307.2
37.4333	6276
37.45	6273.4
37.4667	6354.8
37.4833	6373.2
37.5	6343.8
37.5167	6388.6
37.5333	6411.8
37.55	6321.6
37.5667	6302.4
37.5833	6348.2
37.6	6315.2
37.6167	6245.8
37.6333	6260.8
37.65	6222
37.6667	6168.6
37.6833	6159.8
37.7	6189.6
37.7167	6162
37.7333	6105
37.75	6121.8
37.7667	6104.8
37.7833	6111.4
37.8	6114.4
37.8167	6157
37.8333	6117.8
37.85	6054.2
37.8667	6050.8
37.8833	6074.4
37.9	6073.2
37.9167	6083.4
37.9333	6142.4
37.95	6131.8
37.9667	6066.6
37.9833	6076.8
38	6082.2
38.0167	6106.2
38.0333	6098.6
38.05	6136.2
38.0667	6127.2
38.0833	6106.6
38.1	6078.2
38.1167	6081.2
38.1333	6102.2
38.15	6111.2
38.1667	6116.8
38.1833	6140
38.2	6107.2
38.2167	6094.6
38.2333	6128.6
38.25	6144.4
38.2667	6122.8
38.2833	6182.6
38.3	6188.6
38.3167	6150.2
38.3333	6172.4
38.35	6167
38.3667	6147.8
38.3833	6134.4
38.4	6144
38.4167	6095.8
38.4333	6048.6
38.45	6077.4
38.4667	6053
38.4833	6055.4
38.5	6082.4
38.5167	6127.6
38.5333	6056
38.55	6111.2
38.5667	6124.6
38.5833	6098.8
38.6	6079.2
38.6167	6092.4
38.6333	6053.8
38.65	6009
38.6667	6044.4
38.6833	6061.4
38.7	6055.6
38.7167	6092.6
38.7333	6096
38.75	6082.2
38.7667	6091.2
38.7833	6135
38.8	6104.2
38.8167	6083
38.8333	6084.2
38.85	6072.8
38.8667	6051.8
38.8833	6076.4
38.9	6087.4
38.9167	6088.2
38.9333	6080.8
38.95	6086.2
38.9667	6056.8
38.9833	6061.6
39	6037.8
39.0167	6045.4
39.0333	6032.6
39.05	5983.8
39.0667	5989
39.0833	6010.6
39.1	6015.6
39.1167	6021
39.1333	6081.2
39.15	6103.6
39.1667	6063
39.1833	6056.2
39.2	6055.4
39.2167	6026
39.2333	6018
39.25	6073
39.2667	6078.8
39.2833	6026.8
39.3	6059.2
39.3167	6075.8
39.3333	6057
39.35	6068.6
39.3667	6150.6
39.3833	6128.2
39.4	6068
39.4167	6038.4
39.4333	6017
39.45	5969
39.4667	5999
39.4833	6021.2
39.5	6074.6
39.5167	6087.2
39.5333	6076.2
39.55	6021.2
39.5667	6013.8
39.5833	5978.6
39.6	5979.4
39.6167	6011
39.6333	6087.6
39.65	6129.2
39.6667	6140
39.6833	6156.6
39.7	6180.6
39.7167	6149.8
39.7333	6152.2
39.75	6175.6
39.7667	6150.2
39.7833	6093.6
39.8	6085.2
39.8167	6048.6
39.8333	5982.2
39.85	5934.4
39.8667	5970.6
39.8833	5965
39.9	5941.4
39.9167	5943.2
39.9333	5990.2
39.95	6007.4
39.9667	6024.8
39.9833	6063
40	6061.2
40.0167	6004.6
40.0333	5959.2
40.05	5930.6
40.0667	5943.4
40.0833	5985.2
40.1	6060
40.1167	6082.6
40.1333	6122.8
40.15	6136.4
40.1667	6191
40.1833	6230.2
40.2	6245
40.2167	6243
40.2333	6167.8
40.25	6034.4
40.2667	5957.8
40.2833	5908
40.3	5894
40.3167	5936.8
40.3333	5995.4
40.35	6001.4
40.3667	6001.4
40.3833	5973
40.4	5942.8
40.4167	5943.2
40.4333	5939.2
40.45	5942.2
40.4667	5948.6
40.4833	5955.8
40.5	5956.8
40.5167	5969.4
40.5333	6019.4
40.55	6014.8
40.5667	6032.2
40.5833	6030.8
40.6	5974.4
40.6167	5967.6
40.6333	6048.4
40.65	6093.2
40.6667	6123.6
40.6833	6209.4
40.7	6222.6
40.7167	6150
40.7333	6125.2
40.75	6133.6
40.7667	6138.4
40.7833	6130.4
40.8	6167
40.8167	6165.2
40.8333	6135.8
40.85	6130.6
40.8667	6115.6
40.8833	6104
40.9	6105.4
40.9167	6119.2
40.9333	6078.2
40.95	6075.6
40.9667	6060.6
40.9833	6053.8
41	6054.4
41.0167	6078.4
41.0333	6061
41.05	6053
41.0667	6009
41.0833	6013.6
41.1	6019.2
41.1167	6035.2
41.1333	6039.6
41.15	6086.4
41.1667	6081.2
41.1833	6052.2
41.2	6068.6
41.2167	6097.4
41.2333	6086.6
41.25	6074.4
41.2667	6086.8
41.2833	6081.2
41.3	6033
41.3167	6064
41.3333	6106.8
41.35	6117.2
41.3667	6140
41.3833	6134.2
41.4	6112.4
41.4167	6053.2
41.4333	6046.2
41.45	6009.2
41.4667	6085.4
41.4833	6101.2
41.5	6151.4
41.5167	6158.2
41.5333	6142.2
41.55	6122.8
41.5667	6091.8
41.5833	6030
41.6	6013.2
41.6167	6048.2
41.6333	6017.8
41.65	6003.2
41.6667	6021
41.6833	6006.6
41.7	5962.4
41.7167	5947.4
41.7333	5957
41.75	5919
41.7667	5880.2
41.7833	5903.2
41.8	5901.2
41.8167	5878
41.8333	5915.8
41.85	5937.4
41.8667	5900.8
41.8833	5865.2
41.9	5871.4
41.9167	5821.4
41.9333	5805
41.95	5788.4
41.9667	5797
41.9833	5799.8
42	5801.6
42.0167	5843.6
42.0333	5833.2
42.05	5863.2
42.0667	5842.6
42.0833	5852.8
42.1	5802.8
42.1167	5826.2
42.1333	5783.4
42.15	5774.2
42.1667	5802.8
42.1833	5834.6
42.2	5848.8
42.2167	5858.4
42.2333	5867.8
42.25	5873.6
42.2667	5854.4
42.2833	5847.8
42.3	5897.8
42.3167	5962.2
42.3333	5936.8
42.35	5942.4
42.3667	5952.2
42.3833	5872
42.4	5846.6
42.4167	5847.2
42.4333	5864.6
42.45	5847
42.4667	5884.2
42.4833	5848.8
42.5	5773.4
42.5167	5760.2
42.5333	5757
42.55	5761.4
42.5667	5757.8
42.5833	5802.2
42.6	5807.6
42.6167	5802.8
42.6333	5824.6
42.65	5823.4
42.6667	5853.8
42.6833	5847
42.7	5896.4
42.7167	5886
42.7333	5844.4
42.75	5832.2
42.7667	5841.2
42.7833	5794.4
42.8	5779.2
42.8167	5832
42.8333	5812.4
42.85	5747
42.8667	5737.2
42.8833	5724.4
42.9	5712.2
42.9167	5743.2
42.9333	5791.2
42.95	5747.4
42.9667	5724.6
42.9833	5711.2
43	5671
43.0167	5651.8
43.0333	5682
43.05	5723.2
43.0667	5712.6
43.0833	5753.4
43.1	5769.2
43.1167	5753.4
43.1333	5795.2
43.15	5839.8
43.1667	5856.8
43.1833	5888
43.2	5936
43.2167	5945
43.2333	5872
43.25	5862.4
43.2667	5849
43.2833	5894.8
43.3	5839
43.3167	5899.4
43.3333	5855.4
43.35	5822.6
43.3667	5762.8
43.3833	5785.4
43.4	5786
43.4167	5802.8
43.4333	5861.6
43.45	5932.6
43.4667	5886.6
43.4833	5913.4
43.5	5946.6
43.5167	5911.2
43.5333	5895.2
43.55	5945.4
43.5667	5951.8
43.5833	5942.8
43.6	5990.8
43.6167	5994.8
43.6333	5998
43.65	5980.8
43.6667	6001.4
43.6833	5980.6
43.7	5940.4
43.7167	5974
43.7333	5984.8
43.75	5981.6
43.7667	5981
43.7833	5975.6
43.8	5947.8
43.8167	5920.6
43.8333	5932.2
43.85	5937.8
43.8667	5962.6
43.8833	5960.8
43.9	5994.6
43.9167	6019.8
43.9333	5995.6
43.95	5990.2
43.9667	5989.2
43.9833	6002.4
44	5959
44.0167	5980.4
44.0333	5988.8
44.05	5970.8
44.0667	5960.8
44.0833	5963
44.1	5987.2
44.1167	5987
44.1333	6028.6
44.15	6019.6
44.1667	5983.8
44.1833	5952.6
44.2	5974
44.2167	5924.2
44.2333	5919.4
44.25	5966
44.2667	5959.6
44.2833	5925.8
44.3	5962.4
44.3167	5962.4
44.3333	5963.8
44.35	5967.8
44.3667	6006.8
44.3833	6000.2
44.4	6016
44.4167	6006.8
44.4333	5987
44.45	5936.4
44.4667	5961.2
44.4833	5952.8
44.5	5980.2
44.5167	5999.6
44.5333	6011.8
44.55	5974.8
44.5667	5982.4
44.5833	5959.6
44.6	5972.2
44.6167	5973.8
44.6333	5965.6
44.65	5953.6
44.6667	5933.6
44.6833	5896.2
44.7	5886.8
44.7167	5877
44.7333	5881.8
44.75	5905.8
44.7667	5941.6
44.7833	5908.2
44.8	5946.4
44.8167	5923.6
44.8333	5925.4
44.85	5945.6
44.8667	6002
44.8833	5993
44.9	5979.4
44.9167	5977
44.9333	5949.2
44.95	5933
44.9667	5939.4
44.9833	5972
45	5966.2
45.0167	5922.6
45.0333	5957.2
45.05	5953.2
45.0667	5953.6
45.0833	5944.4
45.1	5990.2
45.1167	5962
45.1333	5956.4
45.15	5947
45.1667	5968.8
45.1833	5958.8
45.2	5951.2
45.2167	5925.2
45.2333	5949.2
45.25	5899.6
45.2667	5899.8
45.2833	5935.8
45.3	5971.8
45.3167	5987.4
45.3333	6043.4
45.35	6037
45.3667	6004.2
45.3833	5995.2
45.4	5946.8
45.4167	5927.6
45.4333	5968.6
45.45	6003
45.4667	6042.4
45.4833	6044
45.5	6070.6
45.5167	6040.2
45.5333	5987
45.55	5947.8
45.5667	5961.6
45.5833	5926.2
45.6	5914
45.6167	5943.4
45.6333	5903.8
45.65	5928
45.6667	5935.8
45.6833	5972
45.7	5968
45.7167	5936.4
45.7333	5872.2
45.75	5858
45.7667	5813
45.7833	5809.2
45.8	5898.8
45.8167	5938.4
45.8333	5927.4
45.85	5970
45.8667	5982
45.8833	5957.4
45.9	5967.4
45.9167	5970.2
45.9333	5972
45.95	5918.4
45.9667	5910.2
45.9833	5942.2
46	6001
46.0167	5995.8
46.0333	6005.6
46.05	6031.4
46.0667	5975.8
46.0833	5940.2
46.1	5916.6
46.1167	5926
46.1333	5891.4
46.15	5887.6
46.1667	5877.4
46.1833	5857.6
46.2	5897.6
46.2167	5889.6
46.2333	5889.4
46.25	5901.8
46.2667	5883.4
46.2833	5844.2
46.3	5835.6
46.3167	5823
46.3333	5802.8
46.35	5838.6
46.3667	5836
46.3833	5861.6
46.4	5872.2
46.4167	5845.2
46.4333	5855
46.45	5865.4
46.4667	5838
46.4833	5809.4
46.5	5792.4
46.5167	5714
46.5333	5665.6
46.55	5630.4
46.5667	5613.6
46.5833	5643
46.6	5678.6
46.6167	5689.2
46.6333	5690.4
46.65	5665.6
46.6667	5623.6
46.6833	5619.8
46.7	5622.2
46.7167	5637.8
46.7333	5678.2
46.75	5682
46.7667	5675
46.7833	5654
46.8	5665.6
46.8167	5684.8
46.8333	5711.8
46.85	5723.8
46.8667	5751.8
46.8833	5719.4
46.9	5696.2
46.9167	5688.6
46.9333	5686
46.95	5682.6
46.9667	5704.8
46.9833	5714.2
47	5677.4
47.0167	5664
47.0333	5644.8
47.05	5646.4
47.0667	5649.4
47.0833	5702.8
47.1	5703.6
47.1167	5666.2
47.1333	5685.8
47.15	5666
47.1667	5653
47.1833	5669.6
47.2	5710.2
47.2167	5726.2
47.2333	5710.6
47.25	5707.8
47.2667	5707.6
47.2833	5727.8
47.3	5726.2
47.3167	5814.8
47.3333	5869
47.35	5876
47.3667	5899.6
47.3833	5912.4
47.4	5901.2
47.4167	5889.2
47.4333	5895.8
47.45	5890.4
47.4667	5812
47.4833	5811.6
47.5	5796.6
47.5167	5818.2
47.5333	5850.2
47.55	5919
47.5667	5917.8
47.5833	5884.2
47.6	5910.8
47.6167	5886
47.6333	5852
47.65	5841.8
47.6667	5868.6
47.6833	5799
47.7	5761.6
47.7167	5776
47.7333	5772.8
47.75	5779.8
47.7667	5818.8
47.7833	5824.2
47.8	5818.2
47.8167	5773.4
47.8333	5746.6
47.85	5720.6
47.8667	5778.8
47.8833	5805.4
47.9	5843
47.9167	5863
47.9333	5871.6
47.95	5851.2
47.9667	5885.4
47.9833	5860.6
48	5874.6
48.0167	5889.8
48.0333	5862.6
48.05	5797.6
48.0667	5817.8
48.0833	5799.6
48.1	5802.2
48.1167	5821.6
48.1333	5872.4
48.15	5877.6
48.1667	5856
48.1833	5862.6
48.2	5871.8
48.2167	5846.6
48.2333	5849.8
48.25	5895
48.2667	5897.4
48.2833	5845.6
48.3	5830.2
48.3167	5794.2
48.3333	5799
48.35	5778
48.3667	5811.8
48.3833	5826.4
48.4	5822.6
48.4167	5817.2
48.4333	5834.8
48.45	5865
48.4667	5877.8
48.4833	5916.6
48.5	5916.6
48.5167	5892.6
48.5333	5864.2
48.55	5839.8
48.5667	5809.4
48.5833	5780.2
48.6	5788.6
48.6167	5749.2
48.6333	5701.8
48.65	5701
48.6667	5731.8
48.6833	5740
48.7	5776.8
48.7167	5829.2
48.7333	5844.4
48.75	5799.8
48.7667	5807.4
48.7833	5848.2
48.8	5851.4
48.8167	5847.6
48.8333	5868
48.85	5823.8
48.8667	5762
48.8833	5778.4
48.9	5822
48.9167	5839.8
48.9333	5820.6
48.95	5831.2
48.9667	5813.2
48.9833	5755.4
49	5754.6
49.0167	5803.8
49.0333	5815.4
49.05	5842.6
49.0667	5859.4
49.0833	5867.8
49.1	5822.8
49.1167	5800
49.1333	5748.4
49.15	5781.4
49.1667	5783.4
49.1833	5805
49.2	5834.8
49.2167	5826.4
49.2333	5801.6
49.25	5783.4
49.2667	5834
49.2833	5838
49.3	5849.2
49.3167	5852.2
49.3333	5849.4
49.35	5793
49.3667	5774.8
49.3833	5814.6
49.4	5827.2
49.4167	5802.4
49.4333	5789
49.45	5743
49.4667	5673.6
49.4833	5582
49.5	5569
49.5167	5569.8
49.5333	5614.8
49.55	5614.6
49.5667	5600.2
49.5833	5581.2
49.6	5566.2
49.6167	5539.4
49.6333	5530
49.65	5601.2
49.6667	5597.4
49.6833	5582.2
49.7	5556.8
49.7167	5559.8
49.7333	5542.6
49.75	5576.4
49.7667	5614.6
49.7833	5620.2
49.8	5619.6
49.8167	5605.8
49.8333	5617.4
49.85	5599.2
49.8667	5610
49.8833	5659.2
49.9	5668.4
49.9167	5618.6
49.9333	5647
49.95	5696.8
49.9667	5690.2
49.9833	5675
50	5691
50.0167	5683.4
50.0333	5636.2
50.05	5623.2
50.0667	5642.6
50.0833	5654.2
50.1	5637.6
50.1167	5634.8
50.1333	5641.2
50.15	5609.4
50.1667	5571.4
50.1833	5580.4
50.2	5579
50.2167	5548.4
50.2333	5566.6
50.25	5595.2
50.2667	5557.6
50.2833	5582.2
50.3	5589.8
50.3167	5596.2
50.3333	5633.6
50.35	5653.4
50.3667	5611.6
50.3833	5596
50.4	5575.4
50.4167	5527.4
50.4333	5539.4
50.45	5527.6
50.4667	5524.6
50.4833	5514
50.5	5495.8
50.5167	5512.6
50.5333	5535.4
50.55	5561
50.5667	5589.4
50.5833	5627.6
50.6	5561.2
50.6167	5534.6
50.6333	5499.2
50.65	5506
50.6667	5483
50.6833	5522.8
50.7	5581.8
50.7167	5628.4
50.7333	5595.6
50.75	5609.6
50.7667	5619.6
50.7833	5596
50.8	5574.6
50.8167	5578.6
50.8333	5593
50.85	5580.8
50.8667	5552
50.8833	5559.4
50.9	5571
50.9167	5550.6
50.9333	5529.6
50.95	5569.8
50.9667	5552.6
50.9833	5575.2
51	5585.6
51.0167	5637.2
51.0333	5584.6
51.05	5579.8
51.0667	5559.8
51.0833	5515.4
51.1	5490.4
51.1167	5520
51.1333	5524
51.15	5547.6
51.1667	5584.4
51.1833	5576.2
51.2	5559.6
51.2167	5594.8
51.2333	5538.8
51.25	5534.4
51.2667	5543.4
51.2833	5571.6
51.3	5551.8
51.3167	5587.4
51.3333	5592.2
51.35	5599.2
51.3667	5581.4
51.3833	5553.2
51.4	5543.2
51.4167	5506.6
51.4333	5498.2
51.45	5523
51.4667	5535
51.4833	5546.8
51.5	5575.8
51.5167	5566.6
51.5333	5560.4
51.55	5586
51.5667	5586.6
51.5833	5575.4
51.6	5578.2
51.6167	5560.4
51.6333	5540.6
51.65	5535
51.6667	5537.6
51.6833	5560.8
51.7	5538.6
51.7167	5581
51.7333	5601
51.75	5608.8
51.7667	5589.2
51.7833	5610.2
51.8	5572.6
51.8167	5527.4
51.8333	5530.8
51.85	5522.8
51.8667	5512.2
51.8833	5507.6
51.9	5530.2
51.9167	5533.6
51.9333	5524.2
51.95	5530
51.9667	5524.2
51.9833	5529
52	5503
52.0167	5502.4
52.0333	5491
52.05	5496.4
52.0667	5526
52.0833	5514.4
52.1	5532
52.1167	5582
52.1333	5567.2
52.15	5544
52.1667	5549.2
52.1833	5572.6
52.2	5546.8
52.2167	5572.6
52.2333	5596.8
52.25	5637.2
52.2667	5625
52.2833	5645.4
52.3	5673
52.3167	5663
52.3333	5655.6
52.35	5656
52.3667	5627.6
52.3833	5586.8
52.4	5551
52.4167	5547.8
52.4333	5512.4
52.45	5507.6
52.4667	5498.2
52.4833	5538.8
52.5	5563.2
52.5167	5570.6
52.5333	5629.4
52.55	5631.6
52.5667	5582
52.5833	5551.2
52.6	5547.6
52.6167	5517.6
52.6333	5507.8
52.65	5544.8
52.6667	5541.8
52.6833	5557.4
52.7	5539.2
52.7167	5596.2
52.7333	5626.2
52.75	5663
52.7667	5701.4
52.7833	5718
52.8	5725.4
52.8167	5699.2
52.8333	5667.2
52.85	5640.8
52.8667	5659.6
52.8833	5630.6
52.9	5568.4
52.9167	5590.8
52.9333	5606.4
52.95	5549.2
52.9667	5537.8
52.9833	5587.4
53	5585
53.0167	5542.6
53.0333	5568.4
53.05	5577.8
53.0667	5582.4
53.0833	5563.8
53.1	5596.6
53.1167	5612
53.1333	5595.4
53.15	5614.4
53.1667	5640
53.1833	5617.2
53.2	5578.6
53.2167	5566.4
53.2333	5534.4
53.25	5479.6
53.2667	5491.2
53.2833	5475.4
53.3	5526.4
53.3167	5501
53.3333	5541.2
53.35	5544.4
53.3667	5564.2
53.3833	5549.8
53.4	5610.6
53.4167	5648.8
53.4333	5634.8
53.45	5653.2
53.4667	5620
53.4833	5556.8
53.5	5522
53.5167	5516.6
53.5333	5517.8
53.55	5538.2
53.5667	5558.6
53.5833	5531.2
53.6	5508.4
53.6167	5517.6
53.6333	5497.2
53.65	5507.4
53.6667	5539.4
53.6833	5577.4
53.7	5598.4
53.7167	5569.6
53.7333	5570
53.75	5554.2
53.7667	5583
53.7833	5577
53.8	5620.8
53.8167	5611.6
53.8333	5576
53.85	5561
53.8667	5522.2
53.8833	5530.4
53.9	5562.8
53.9167	5632.8
53.9333	5633.6
53.95	5606.6
53.9667	5626
53.9833	5635
54	5600.4
54.0167	5593.4
54.0333	5632.4
54.05	5599
54.0667	5548.4
54.0833	5566
54.1	5550.8
54.1167	5553
54.1333	5552.6
54.15	5600.2
54.1667	5573.2
54.1833	5554.2
54.2	5567
54.2167	5553.6
54.2333	5527.8
54.25	5559.8
54.2667	5622.2
54.2833	5621.6
54.3	5641
54.3167	5683
54.3333	5664
54.35	5617.6
54.3667	5615.6
54.3833	5620
54.4	5575.2
54.4167	5528.2
54.4333	5539.6
54.45	5508.4
54.4667	5531.4
54.4833	5564.6
54.5	5634.2
54.5167	5647.2
54.5333	5665.6
54.55	5634.4
54.5667	5620.4
54.5833	5589.8
54.6	5572
54.6167	5598.6
54.6333	5642.2
54.65	5640
54.6667	5684.4
54.6833	5694
54.7	5709.2
54.7167	5652
54.7333	5640.8
54.75	5605.2
54.7667	5563.8
54.7833	5553.8
54.8	5584.2
54.8167	5587.6
54.8333	5566.8
54.85	5587.4
54.8667	5565.8
54.8833	5493.6
54.9	5477.4
54.9167	5504.4
54.9333	5527
54.95	5529.6
54.9667	5606.4
54.9833	5626.4
55	5614.2
55.0167	5579.8
55.0333	5587.4
55.05	5592
55.0667	5600.4
55.0833	5624.6
55.1	5656.2
55.1167	5630.2
55.1333	5613.6
55.15	5610.4
55.1667	5600.4
55.1833	5567
55.2	5583.8
55.2167	5605.8
55.2333	5545.8
55.25	5552.4
55.2667	5590.6
55.2833	5586.6
55.3	5562
55.3167	5616
55.3333	5613
55.35	5592.4
55.3667	5605.2
55.3833	5593
55.4	5621.2
55.4167	5585.2
55.4333	5593.8
55.45	5597.2
55.4667	5581.8
55.4833	5552.2
55.5	5577.6
55.5167	5581.2
55.5333	5567
55.55	5611.8
55.5667	5611
55.5833	5587.4
55.6	5598.2
55.6167	5595.4
55.6333	5561.6
55.65	5525.2
55.6667	5549
55.6833	5553.2
55.7	5515.6
55.7167	5547
55.7333	5582
55.75	5587.8
55.7667	5576.8
55.7833	5601.6
55.8	5581.2
55.8167	5558.2
55.8333	5525.4
55.85	5513.8
55.8667	5523.6
55.8833	5538.8
55.9	5549
55.9167	5574.4
55.9333	5566.2
55.95	5586.8
55.9667	5598.4
55.9833	5603.8
56	5604.2
56.0167	5637.4
56.0333	5635.6
56.05	5585.8
56.0667	5570.6
56.0833	5576.4
56.1	5559.6
56.1167	5538.2
56.1333	5553.4
56.15	5564.8
56.1667	5538.8
56.1833	5551.6
56.2	5535
56.2167	5540.2
56.2333	5550.2
56.25	5540.6
56.2667	5531.6
56.2833	5552.4
56.3	5523.2
56.3167	5504
56.3333	5522.6
56.35	5500
56.3667	5469.8
56.3833	5503.4
56.4	5521.6
56.4167	5519.6
56.4333	5522.6
56.45	5560.8
56.4667	5555.6
56.4833	5512.4
56.5	5515.6
56.5167	5522.2
56.5333	5499.8
56.55	5499.2
56.5667	5528.4
56.5833	5522.2
56.6	5501.4
56.6167	5501.6
56.6333	5503.2
56.65	5504.6
56.6667	5499
56.6833	5516
56.7	5528.4
56.7167	5537.8
56.7333	5548.2
56.75	5578
56.7667	5584.8
56.7833	5544
56.8	5547.6
56.8167	5514.8
56.8333	5496.2
56.85	5493.2
56.8667	5539.4
56.8833	5509
56.9	5525.6
56.9167	5551.6
56.9333	5547.4
56.95	5517.4
56.9667	5541.4
56.9833	5556
57	5554.4
57.0167	5528.2
57.0333	5545.4
57.05	5512.4
57.0667	5522.6
57.0833	5497
57.1	5528.8
57.1167	5526.4
57.1333	5552.4
57.15	5534.2
57.1667	5501.6
57.1833	5498.2
57.2	5499
57.2167	5531.2
57.2333	5541.6
57.25	5578.2
57.2667	5607.4
57.2833	5595
57.3	5607.4
57.3167	5605.6
57.3333	5620.8
57.35	5614.8
57.3667	5662.8
57.3833	5600.2
57.4	5567.4
[truncated: 2,316 more rows]

## Sheet: JEJUNUM_7d
hr	JEJUNUM_7days
24.2011	3640.76
24.2511	3631.12
24.3011	3619.96
24.3511	3606.56
24.4011	3592.8
24.4511	3581.44
24.5011	3575.16
24.5511	3571.36
24.6011	3571.28
24.6511	3572.04
24.7011	3570.16
24.7511	3564.6
24.8011	3558.24
24.8511	3550
24.9011	3544.36
24.9511	3544.72
25.0011	3550.84
25.0511	3558.6
25.1011	3568.84
25.1511	3574.6
25.2011	3571.96
25.2511	3561.44
25.3011	3547.36
25.3511	3529.04
25.4008	3513.6
25.4508	3503.76
25.5008	3500.92
25.5508	3503.28
25.6008	3511.52
25.6508	3519.52
25.7008	3526.8
25.7508	3530.6
25.8008	3529.68
25.8508	3521.8
25.9008	3512.28
25.9508	3501.64
26.0008	3492.12
26.0508	3486
26.1008	3487.04
26.1508	3492.6
26.2008	3501.24
26.2508	3511.12
26.3008	3520.08
26.3508	3525.36
26.4008	3527.04
26.4508	3525.84
26.5008	3522.36
26.5508	3517.64
26.6008	3511.24
26.6508	3502.92
26.7008	3491.76
26.7508	3478.84
26.8008	3466.24
26.8508	3456.36
26.9008	3449.48
26.9508	3448.36
27.0008	3450.4
27.0508	3451.44
27.1008	3450.8
27.1508	3448.6
27.2008	3441.48
27.2508	3432.96
27.3008	3426.48
27.3508	3422.04
27.4008	3420.44
27.4508	3425.12
27.5008	3433.64
27.5508	3444.12
27.6008	3454.68
27.6508	3464.64
27.7008	3470.6
27.7508	3473.68
27.8008	3475.2
27.8508	3477.36
27.9011	3477.76
27.9508	3477
28.0008	3473.96
28.0511	3466.96
28.1008	3453.68
28.1508	3438.8
28.2011	3423.96
28.2508	3409.64
28.3008	3397.08
28.3511	3388.92
28.4011	3382.6
28.4508	3378.68
28.5008	3377.84
28.5511	3380.28
28.6008	3384.8
28.6508	3391.84
28.7011	3398.2
28.7511	3404.4
28.8008	3408.4
28.8511	3410.24
28.9011	3409.32
28.9508	3407.16
29.0011	3401.08
29.0511	3393.44
29.1011	3384.48
29.1511	3374.68
29.2011	3367.6
29.2511	3365.64
29.3011	3368.4
29.3511	3375.4
29.4011	3385.56
29.4511	3393.64
29.5011	3399.84
29.5511	3402.84
29.6011	3401.16
29.6511	3396.72
29.7011	3391.56
29.7511	3383.52
29.8011	3374.64
29.8511	3369.24
29.9011	3366.4
29.9511	3365.16
30.0011	3367.68
30.0511	3372.64
30.1011	3376.48
30.1511	3378.72
30.2011	3382.32
30.2511	3385.32
30.3011	3387.04
30.3511	3388.64
30.4011	3389.68
30.4511	3387.08
30.5011	3382.56
30.5511	3377.2
30.6011	3370.48
30.6511	3364.76
30.7011	3361
30.7511	3358.6
30.8011	3357.76
30.8511	3358.2
30.9011	3358.8
30.9511	3360.24
31.0011	3364
31.0511	3369.88
31.1011	3380.08
31.1511	3393.12
31.2011	3408.2
31.2511	3419.6
31.3011	3427
31.3511	3428.08
31.4011	3423.52
31.4511	3413.96
31.5011	3406.68
31.5511	3400.76
31.6011	3395.76
31.6511	3392.84
31.7011	3390.08
31.7511	3383.8
31.8011	3375.04
31.8511	3365.8
31.9011	3356.44
31.9511	3350.72
32.0011	3349.08
32.0511	3353.24
32.1011	3363.32
32.1511	3376.88
32.2011	3389.6
32.2511	3402.4
32.3011	3411.72
32.3511	3415.32
32.4011	3415.04
32.4511	3415.44
32.5011	3414.96
32.5511	3416.24
32.6011	3421.6
32.6511	3430.04
32.7011	3436.8
32.7511	3441.8
32.8011	3444.48
32.8511	3443.76
32.9011	3440.84
32.9511	3438.92
33.0011	3439.48
33.0511	3440.88
33.1011	3442.28
33.1511	3442
33.2011	3439.56
33.2511	3434.48
33.3011	3429.44
33.3511	3425.28
33.4011	3426.24
33.4511	3430.16
33.5011	3437.44
33.5511	3446.6
33.6011	3458.8
33.6511	3467.6
33.7011	3475.08
33.7511	3480.12
33.8011	3482.4
33.8511	3480.04
33.9011	3475.76
33.9511	3470.52
34.0011	3464.72
34.0511	3459.56
34.1011	3456.32
34.1511	3457.16
34.2011	3460.76
34.2511	3467.6
34.3011	3475.68
34.3511	3483.84
34.4011	3489.16
34.4511	3492
34.5011	3491.48
34.5511	3490.12
34.6011	3488.88
34.6511	3490.32
34.7011	3491.68
34.7511	3493.52
34.8011	3494.88
34.8511	3495.12
34.9011	3491.28
34.9511	3487.16
35.0011	3483.6
35.0511	3478.52
35.1011	3472.08
35.1511	3467.76
35.2011	3465.36
35.2511	3463.96
35.3011	3465.88
35.3511	3472.12
35.4011	3479.48
35.4511	3484.32
35.5011	3485.92
35.5511	3484.16
35.6011	3477.52
35.6511	3468.96
35.7011	3463.64
35.7511	3463.48
35.8011	3468.8
35.8511	3481.16
35.9011	3496.88
35.9511	3511
36.0011	3521.48
36.0511	3526.6
36.1011	3524.52
36.1511	3518.72
36.2011	3513
36.2511	3507.56
36.3011	3503.84
36.3511	3502.64
36.4011	3501.96
36.4511	3498.44
36.5011	3493.92
36.5511	3487.2
36.6011	3478.88
36.6511	3469.92
36.7011	3464.64
36.7511	3461.96
36.8011	3463.64
36.8511	3469.04
36.9011	3477.56
36.9511	3484.32
37.0011	3489.52
37.0511	3492.68
37.1011	3493.76
37.1511	3492.8
37.2011	3492.92
37.2511	3492.64
37.3011	3490.96
37.3511	3489.08
37.4011	3487.76
37.4511	3486.6
37.5011	3488.52
37.5511	3492.96
37.6011	3499.56
37.6511	3507.64
37.7011	3516.64
37.7511	3523.4
37.8011	3530.4
37.8511	3534.44
37.9011	3536.04
37.9511	3535.2
38.0011	3534
38.0511	3529.68
38.1011	3525.64
38.1511	3520.92
38.2011	3515.56
38.2511	3508.6
38.3011	3501.12
38.3511	3494
38.4011	3487.64
38.4511	3482.8
38.5011	3481.44
38.5511	3484.92
38.6011	3490.56
38.6511	3498.28
38.7011	3507.12
38.7511	3512.68
38.8011	3513.32
38.8511	3509.12
38.9011	3500.84
38.9511	3489.2
39.0011	3479.36
39.0511	3472.56
39.1011	3470.52
39.1511	3472.64
39.2011	3478.24
39.2511	3483.48
39.3011	3487.28
39.3511	3490.2
39.4011	3492.28
39.4511	3493.84
39.5011	3498.12
39.5511	3505.48
39.6011	3511.96
39.6511	3516.88
39.7011	3519.64
39.7511	3517.2
39.8011	3509.04
39.8511	3500.24
39.9011	3493.76
39.9511	3491.04
40.0011	3493.16
40.0511	3500.76
40.1011	3509.96
40.1511	3516.96
40.2011	3521.56
40.2511	3524.48
40.3011	3526.12
40.3511	3527.96
40.4011	3529.76
40.4511	3528.8
40.5011	3524.84
40.5511	3517.04
40.6011	3504.72
40.6511	3491.8
40.7011	3480.92
40.7511	3470.72
40.8011	3460.64
40.8511	3452.44
40.9011	3443.72
40.9511	3433.68
41.0011	3423.4
41.0511	3415
41.1011	3406.44
41.1511	3398.44
41.2011	3393.84
41.2511	3392.04
41.3011	3390.76
41.3511	3391.8
41.4011	3394.56
41.4511	3394.36
41.5011	3393.64
41.5511	3394.8
41.6011	3396.2
41.6511	3397.16
41.7011	3400.24
41.7511	3403.72
41.8011	3404.76
41.8511	3404.08
41.9011	3403.44
41.9511	3401.68
42.0011	3397.32
42.0511	3392.16
42.1011	3386.76
42.1511	3378.96
42.2011	3370.04
42.2511	3362.56
42.3011	3358.72
42.3511	3356.84
42.4011	3358.92
42.4511	3364.36
42.5011	3371.56
42.5511	3374
42.6011	3373.44
42.6511	3369.16
42.7011	3360.68
42.7511	3347.32
42.8011	3336.2
42.8511	3327.32
42.9011	3320.68
42.9511	3316.84
43.0011	3318.32
43.0511	3320.6
43.1011	3321.92
43.1511	3321.56
43.2011	3320.8
43.2511	3316.64
43.3011	3310.2
43.3511	3302.8
43.4011	3296.04
43.4511	3287.4
43.5011	3279.84
43.5511	3274.08
43.6011	3270.52
43.6508	3268.2
43.7008	3268
43.7508	3267.52
43.8008	3266.4
43.8508	3264.84
43.9008	3262.24
43.9508	3259.16
44.0008	3256.92
44.0508	3256.16
44.1008	3254.08
44.1508	3252.08
44.2008	3250.84
44.2508	3251.32
44.3008	3250.8
44.3508	3252.44
44.4008	3255
44.4508	3255.96
44.5008	3251.92
44.5508	3246.8
44.6008	3240.56
44.6508	3233.36
44.7008	3227.24
44.7508	3225.8
44.8008	3225.92
44.8508	3223.64
44.9008	3219.24
44.9508	3213.4
45.0008	3203.8
45.0508	3192.56
45.1008	3184.8
45.1508	3181.64
45.2008	3179.76
45.2508	3180.52
45.3008	3183.88
45.3508	3186.52
45.4008	3187.44
45.4508	3190.32
45.5008	3195.4
45.5508	3198.96
45.6008	3201.72
45.6508	3202.96
45.7008	3200.84
45.7508	3193.68
45.8008	3185.96
45.8508	3180.2
45.9008	3177.28
45.9508	3178.76
46.0011	3184.8
46.0508	3193.64
46.1008	3200.72
46.1511	3205.24
46.2008	3204.56
46.2508	3201
46.3011	3195.52
46.3508	3191.92
46.4008	3191
46.4511	3194.24
46.5011	3198.88
46.5508	3203.88
46.6008	3205.52
46.6508	3204.12
46.7011	3199.72
46.7511	3194.84
46.8011	3188.56
46.8511	3185.32
46.9011	3183.6
46.9508	3182.56
47.0008	3180.76
47.0511	3179.44
47.1011	3177.68
47.1508	3176.92
47.2011	3179.24
47.2511	3184.12
47.3008	3192.8
47.3511	3202.16
47.4011	3211.28
47.4511	3217.8
47.5011	3220.92
47.5511	3217.2
47.6011	3208.12
47.6511	3195.32
47.7011	3181
47.7511	3169.12
47.8011	3163.72
47.8511	3166.04
47.9011	3173.36
47.9511	3183.72
48.0011	3193.88
48.0511	3200.4
48.1011	3202.2
48.1511	3201.88
48.2011	3200.32
48.2511	3197.28
48.3011	3194.68
48.3511	3193
48.4011	3191.16
48.4511	3189.24
48.5011	3187.08
48.5511	3185.72
48.6011	3183.04
48.6511	3178.2
48.7011	3169.96
48.7511	3163.32
48.8011	3155.92
48.8511	3153.36
48.9011	3157.32
48.9511	3169.76
49.0011	3183.76
49.0511	3198.52
49.1011	3207.76
49.1511	3210.84
49.2011	3206.44
49.2511	3198.08
49.3011	3189.84
49.3511	3185.24
49.4011	3182.96
49.4511	3183.12
49.5011	3186.88
49.5511	3190.96
49.6011	3193
49.6511	3195.24
49.7011	3199.56
49.7511	3202.04
49.8011	3203.12
49.8511	3204.68
49.9011	3205.6
49.9511	3203.84
50.0011	3202.88
50.0511	3203.2
50.1011	3206.24
50.1511	3211.36
50.2011	3217.36
50.2511	3223.32
50.3011	3229.28
50.3511	3230.84
50.4011	3229.2
50.4511	3227.12
50.5011	3223.8
50.5511	3219.56
50.6011	3217.24
50.6511	3215.56
50.7011	3213
50.7511	3210.52
50.8011	3207.08
50.8511	3203.68
50.9011	3200.92
50.9511	3198.84
51.0011	3195.92
51.0511	3193.36
51.1011	3189.44
51.1511	3185.4
51.2011	3182.64
51.2511	3182.88
51.3011	3185.48
51.3511	3190.48
51.4011	3195.96
51.4511	3201.64
51.5011	3207.2
51.5511	3212.56
51.6011	3218.4
51.6511	3225.92
51.7011	3232.04
51.7511	3236.84
51.8011	3241
51.8511	3243.4
51.9011	3243.6
51.9511	3244.44
52.0011	3245.88
52.0511	3246.8
52.1011	3248.08
52.1511	3249.4
52.2011	3251.72
52.2511	3252.4
52.3011	3252.12
52.3511	3251
52.4011	3248.8
52.4511	3243.76
52.5011	3239.52
52.5511	3237.4
52.6011	3237.4
52.6511	3241.44
52.7011	3249.2
52.7511	3260.48
52.8011	3272.52
52.8511	3286.04
52.9011	3298.12
52.9511	3309.36
53.0011	3316.52
53.0511	3320.36
53.1011	3317.76
53.1511	3311.48
53.2011	3301.44
53.2511	3290.24
53.3011	3279
53.3511	3270.64
53.4011	3264.36
53.4511	3260.28
53.5011	3259
53.5511	3259.88
53.6011	3262.24
53.6511	3265.72
53.7011	3270.2
53.7511	3274.2
53.8011	3277.44
53.8511	3281.08
53.9011	3283.72
53.9511	3285.88
54.0011	3286.2
54.0511	3285.96
54.1011	3282.08
54.1511	3277.36
54.2011	3270.76
54.2511	3266.48
54.3011	3264.12
54.3511	3265.48
54.4011	3268.52
54.4511	3274.56
54.5011	3279.48
54.5511	3282.16
54.6011	3283.8
54.6511	3285.08
54.7011	3285.08
54.7511	3285.64
54.8011	3286.92
54.8511	3287.16
54.9011	3286
54.9511	3282.84
55.0011	3277.8
55.0511	3272.6
55.1011	3267.6
55.1511	3263.72
55.2011	3263.04
55.2511	3264.08
55.3011	3264.24
55.3511	3265
55.4011	3265.4
55.4511	3262.72
55.5011	3258.88
55.5511	3256.28
55.6011	3253.04
55.6511	3250.2
55.7011	3250
55.7511	3254.2
55.8011	3260.56
55.8511	3269.4
55.9011	3280.12
55.9511	3292.12
56.0011	3299.36
56.0511	3302.92
56.1011	3302.64
56.1511	3297.52
56.2011	3286.2
56.2511	3274.32
56.3011	3264.12
56.3511	3258.04
56.4011	3256.96
56.4511	3262.96
56.5011	3272.44
56.5511	3281.44
56.6011	3286
56.6511	3286.52
56.7011	3281.72
56.7511	3274.24
56.8011	3266.32
56.8511	3261.84
56.9011	3260.24
56.9511	3263.08
57.0011	3268.32
57.0511	3275.88
57.1011	3281.32
57.1511	3285.64
57.2011	3286.48
57.2511	3284.8
57.3011	3279.6
57.3511	3275.32
57.4011	3270.48
57.4511	3266.48
57.5011	3264
57.5511	3264.96
57.6011	3267.32
57.6511	3272.56
57.7011	3281.2
57.7511	3291.44
57.8011	3301.2
57.8511	3309.68
57.9011	3314
57.9511	3311.6
58.0011	3304.84
58.0511	3293.92
58.1011	3280.6
58.1511	3268.12
58.2011	3259.96
58.2511	3253.52
58.3011	3250.64
58.3511	3249.32
58.4011	3248.2
58.4511	3245.52
58.5011	3244.64
58.5511	3244.2
58.6011	3246.68
58.6511	3254.32
58.7011	3266.08
58.7511	3277.12
58.8011	3287.16
58.8511	3295
58.9011	3297
58.9511	3294.96
59.0011	3292.44
59.0511	3290.12
59.1011	3286.96
59.1511	3283.96
59.2011	3279.44
59.2511	3273.88
59.3011	3266.52
59.3511	3259.76
59.4011	3254.08
59.4511	3251.96
59.5011	3250.68
59.5511	3251.04
59.6011	3249.72
59.6511	3247.68
59.7011	3242.56
59.7511	3236.36
59.8011	3229.04
59.8511	3223.88
59.9011	3220.84
59.9511	3220.84
60.0011	3222.68
60.0511	3225.84
60.1011	3228.6
60.1511	3228.92
60.2011	3227.28
60.2511	3225.56
60.3011	3224.92
60.3511	3225.84
60.4011	3229.36
60.4511	3235.6
60.5011	3242.64
60.5511	3249.44
60.6011	3255.16
60.6511	3260.84
60.7011	3264.2
60.7511	3266.16
60.8011	3265.44
60.8511	3263.36
60.9011	3258.24
60.9511	3252.88
61.0011	3247.76
61.0511	3244.36
61.1011	3242.52
61.1511	3244.28
61.2011	3248.12
61.2511	3251.48
61.3011	3256.6
61.3511	3261.84
61.4011	3264.36
61.4511	3264.96
61.5011	3267.16
61.5511	3267.08
61.6011	3265.64
61.6511	3266.28
61.7011	3267.12
61.7511	3264.44
61.8008	3259.32
61.8511	3253.72
61.9008	3244.92
61.9508	3235
62.0008	3227.64
62.0508	3223.04
62.1008	3217.72
62.1508	3212
62.2008	3205.24
62.2508	3195.72
62.3008	3185.72
62.3508	3177.72
62.4008	3172.96
62.4508	3172.12
62.5008	3175.84
62.5508	3180.84
62.6008	3187.16
62.6508	3193.84
62.7008	3200
62.7508	3204.2
62.8008	3209.4
62.8508	3214.12
62.9008	3218.8
62.9508	3224.04
63.0008	3230.84
63.0508	3235.6
63.1008	3239.04
63.1508	3242.64
63.2008	3245.32
63.2508	3246.8
63.3008	3249.56
63.3508	3253.64
63.4008	3255.68
63.4508	3256.92
63.5008	3257.68
63.5508	3257.8
63.6008	3257.32
63.6508	3258.32
63.7008	3258.28
63.7508	3257.08
63.8008	3254.36
63.8508	3249.76
63.9008	3242.16
63.9508	3236.32
64.0008	3231.48
64.0508	3226.96
64.1008	3223
64.1508	3221.8
64.2008	3218.88
64.2511	3217.76
64.3008	3219.36
64.3508	3223.76
64.4011	3228.56
64.4508	3235.84
64.5008	3238.92
64.5511	3238.68
64.6011	3235.32
64.6508	3230.96
64.7008	3225.52
64.7511	3224.84
64.8008	3226.04
64.8508	3229.48
64.9011	3232.76
64.9511	3234.6
65.0011	3232.88
65.0511	3230.08
65.1008	3224.16
65.1508	3217.08
65.2011	3210.28
65.2511	3203
65.3008	3194.88
65.3511	3188.6
65.4011	3183.92
65.4508	3181
65.5011	3182.92
65.5511	3188.16
65.6011	3194.6
65.6511	3201.2
65.7011	3205.96
65.7511	3205.44
65.8011	3203.44
65.8511	3201.52
65.9011	3200
65.9511	3201.92
66.0011	3208.36
66.0511	3213.76
66.1011	3217.44
66.1511	3218.96
66.2011	3215.88
66.2511	3207.4
66.3011	3197.84
66.3511	3186.88
66.4011	3178.04
66.4511	3172.32
66.5011	3172.92
66.5511	3178.68
66.6011	3189.64
66.6511	3201.08
66.7011	3212.44
66.7511	3219.68
66.8011	3222.44
66.8511	3221.64
66.9011	3218.72
66.9511	3213.88
67.0011	3210.72
67.0511	3209.28
67.1011	3208.4
67.1511	3209.04
67.2011	3210.76
67.2511	3210.88
67.3011	3208.4
67.3511	3204.08
67.4011	3197.32
67.4511	3189.64
67.5011	3181.04
67.5511	3174.72
67.6011	3170.12
67.6511	3168.88
67.7011	3168.84
67.7511	3171.64
67.8011	3173.72
67.8511	3176.56
67.9011	3176.2
67.9511	3175.92
68.0011	3175.2
68.0511	3174.92
68.1011	3172.88
68.1511	3173.32
68.2011	3172.8
68.2511	3171.32
68.3011	3169.84
68.3511	3169.08
68.4011	3166.84
68.4511	3164.8
68.5011	3162.56
68.5511	3159.56
68.6011	3156.72
68.6511	3153.72
68.7011	3150
68.7511	3146.04
68.8011	3143.6
68.8511	3142.12
68.9011	3143.24
68.9511	3147.2
69.0011	3152.52
69.0511	3155.8
69.1011	3157.28
69.1511	3156
69.2011	3151.64
69.2511	3146.84
69.3011	3144.36
69.3511	3142.76
69.4011	3141.48
69.4511	3141.96
69.5011	3142.68
69.5511	3141.56
69.6011	3140.72
69.6511	3140.96
69.7011	3140.2
69.7511	3138.08
69.8011	3138.28
69.8511	3139.84
69.9011	3142.04
69.9511	3145.64
70.0011	3150.4
70.0511	3150.96
70.1011	3146.64
70.1511	3139.4
70.2011	3129.92
70.2511	3120.08
70.3011	3113.76
70.3511	3112.96
70.4011	3115.28
70.4511	3121
70.5011	3128.64
70.5511	3137.24
70.6011	3144.4
70.6511	3150.72
70.7011	3155.36
70.7511	3157.8
70.8011	3158.16
70.8511	3156.92
70.9011	3154.64
70.9511	3150.88
71.0011	3147.72
71.0511	3143.96
71.1011	3141.08
71.1511	3139.52
71.2011	3139.2
71.2511	3137.36
71.3011	3136.16
71.3511	3135.32
71.4011	3134
71.4511	3132.48
71.5011	3133.44
71.5511	3134.28
71.6011	3133.8
71.6511	3130.96
71.7011	3126.96
71.7511	3121
71.8011	3115.52
71.8511	3110.04
71.9011	3107.28
71.9511	3106.44
72.0011	3104.6
72.0511	3101.36
72.1011	3099.44
72.1511	3097.28
72.2011	3094
72.2511	3093.48
72.3011	3092.84
72.3511	3088.8
72.4011	3082.72
72.4511	3077.04
72.5011	3071.24
72.5511	3069.6
72.6011	3076.6
72.6511	3088
72.7011	3101.32
72.7511	3116.08
72.8011	3130.2
72.8511	3138.04
72.9011	3144.12
72.9511	3147.76
73.0011	3147.6
73.0511	3142.76
73.1011	3136.68
73.1511	3127.6
73.2011	3120.72
73.2511	3117.28
73.3011	3118.56
73.3511	3125.2
73.4011	3137.28
73.4511	3147.88
73.5011	3156.84
73.5511	3162.72
73.6011	3163.36
73.6511	3158.28
73.7011	3151.56
73.7511	3142.16
73.8011	3132.8
73.8511	3124.6
73.9011	3119.44
73.9511	3116.52
74.0011	3118.28
74.0511	3122.4
74.1011	3127.92
74.1511	3133.44
74.2011	3138.88
74.2511	3141.36
74.3011	3142.44
74.3511	3143.52
74.4011	3143.4
74.4511	3141.28
74.5011	3138.16
74.5511	3131.52
74.6011	3119.84
74.6511	3105.16
74.7011	3088.8
74.7511	3073.56
74.8011	3062.6
74.8511	3056.92
74.9011	3055.84
74.9511	3061.16
75.0011	3068.12
75.0511	3074
75.1011	3079.6
75.1511	3085.64
75.2011	3087.6
75.2511	3090
75.3011	3094.92
75.3511	3101.16
75.4011	3107.2
75.4511	3115.52
75.5011	3123.52
75.5511	3130.8
75.6011	3137.08
75.6511	3143.6
75.7011	3149.92
75.7511	3155.08
75.8011	3155.92
75.8511	3153.04
75.9011	3145.24
75.9511	3134.36
76.0011	3122.92
76.0511	3116.84
76.1011	3116
76.1511	3121.6
76.2011	3129.48
76.2511	3137.12
76.3011	3140.2
76.3511	3139.2
76.4011	3134.4
76.4511	3129.56
76.5011	3127
76.5511	3127.08
76.6011	3130.12
76.6511	3134.08
76.7011	3138.96
76.7511	3145.4
76.8011	3154.68
76.8511	3165
76.9011	3177.76
76.9511	3189.44
77.0011	3196.36
77.0511	3198.04
77.1011	3195.04
77.1511	3188.04
77.2011	3179.96
77.2511	3173.76
77.3011	3168.24
77.3511	3164.16
77.4011	3160.12
77.4511	3155.56
77.5011	3148.44
77.5511	3141.48
77.6011	3134.56
77.6511	3128.12
77.7011	3123.72
77.7511	3124.8
77.8011	3129.56
77.8511	3138.12
77.9011	3151.04
77.9511	3164.72
78.0011	3175.44
78.0511	3182
78.1011	3184.24
78.1511	3182
78.2011	3178.48
78.2511	3175.72
78.3011	3175.64
78.3511	3178.84
78.4011	3183.6
78.4511	3187.24
78.5011	3187.32
78.5511	3183.72
78.6011	3173.88
78.6511	3161.04
78.7011	3147.96
78.7511	3138.56
78.8011	3132.12
78.8511	3130.64
78.9011	3131.64
78.9511	3132.92
79.0011	3132.72
79.0511	3131.88
79.1011	3131.2
79.1511	3131.16
79.2011	3134.08
79.2511	3138.4
79.3011	3143.68
79.3511	3148.48
79.4011	3152.8
79.4511	3153.76
79.5011	3154.2
79.5511	3153
79.6011	3150.52
79.6511	3148.2
79.7011	3147.72
79.7511	3146.76
79.8011	3147.96
79.8511	3153.4
79.9011	3161.44
79.9511	3172.2
80.0011	3186
80.0508	3200.72
80.1011	3211.6
80.1508	3218.64
80.2008	3221.56
80.2508	3219.72
80.3008	3212.32
80.3508	3203.88
80.4008	3194.96
80.4508	3185.2
80.5008	3176.92
80.5508	3172.44
80.6008	3168.8
80.6508	3165.84
80.7008	3163.84
80.7508	3162.04
80.8008	3159.4
80.8508	3158.52
80.9008	3160.04
80.9508	3163.64
81.0008	3168.36
81.0508	3174.6
81.1008	3179.2
81.1508	3180.56
81.2008	3179.08
81.2511	3174.64
81.3008	3166.28
81.3508	3156.76
81.4008	3147.16
81.4508	3137.56
81.5008	3128.84
81.5511	3120.92
81.6011	3109.88
81.6508	3098.93
81.7008	3087.01
81.7508	3069.56
81.8008	3052.52
82.2508	3039.36
82.3008	3020.03
82.3508	3000.88
82.4008	2985.88
82.4508	2971.21
82.5008	2959.82
82.7008	2957.9
82.7508	2963.85
82.8011	2973.38
82.8508	2984.09
82.9008	2992.4
82.9511	2998.96
83.0011	2999.96
83.0508	3000.6
83.1008	3002.88
83.1511	3006.96
83.2008	3012.2
83.2508	3018.04
83.3011	3021.92
83.3511	3022.76
83.4008	3020.56
83.4511	3015.48
83.5011	3008.92
83.5508	3004.92
83.6011	3002.12
83.6511	3000.88
83.7011	3002.88
83.7508	3005.8
83.8011	3007.16
83.8511	3008.72
83.9011	3009.6
83.9511	3006.64
84.0011	3002.52
84.0511	2996.48
84.1011	2989.56
84.1511	2981.84
84.2011	2976.2
84.2511	2971.96
84.3011	2970.88
84.3511	2970.44
84.4011	2972.08
84.4511	2975.24
84.5011	2977.76
84.5511	2979.44
84.6011	2982.32
84.6511	2984.96
84.7011	2985.68
84.7511	2987.2
84.8011	2987.76
84.8511	2985.44
84.9011	2980.36
84.9511	2974.92
85.0011	2967.16
85.0511	2959.28
85.1011	2953.88
85.1511	2951.4
85.2011	2951.4
85.2511	2954.16
85.3011	2959.24
85.3511	2962.12
85.4011	2962.2
85.4511	2953.52
85.5011	2941.59
85.5511	2924.06
85.6011	2901.46
85.6511	2881.6
85.8511	2868.24
85.9011	2856.21
85.9511	2842.9
86.0011	2826.46
86.0511	2805.92
86.1011	2781.12
86.1511	2756.48
86.2011	2733.92
86.2511	2715.92
86.3011	2687.16
86.3511	2653.16
86.4011	2608.52
86.4511	2559.84
86.5011	2510.24
86.5511	2475.36
86.6011	2450.08
86.6511	2437.2
86.7011	2431.56
86.7511	2433.76
86.8011	2434.96
86.8511	2436.04
86.9011	2434.12
86.9511	2430.68
87.0011	2423.16
87.0511	2415.08
87.1011	2407.24
87.1511	2402.6
87.2011	2403.96
87.2511	2414.96
87.3011	2433.52
87.3511	2460.44
87.4011	2492.48
87.4511	2521.44
87.5011	2538.88
87.5511	2545.52
87.6011	2538.84
87.6511	2522.6
87.7011	2503.8
87.7511	2490.48
87.8011	2482.8
87.8511	2481.72
87.9011	2482.4
87.9511	2484.04
88.0011	2482.6
88.0511	2478.24
88.1011	2471.64
88.1511	2466.44
88.2011	2461.56
88.2511	2459.52
88.3011	2460.4
88.3511	2465.2
88.4011	2472.76
88.4511	2482.04
88.5011	2492.6
88.5511	2501.52
88.6011	2505
88.6511	2503.52
88.7011	2498.4
88.7511	2487.64
88.8011	2474.68
88.8511	2463.4
88.9011	2452.76
88.9511	2442.52
89.0011	2434.08
89.0511	2427.4
89.1011	2420.36
89.1511	2414.84
89.2011	2412.2
89.2511	2414.08
89.3011	2420.04
89.3511	2431
89.4011	2445.24
89.4511	2459.12
89.5011	2469.44
89.5511	2473.88
89.6011	2472.8
89.6511	2466.88
89.7011	2459.44
89.7511	2451.64
89.8011	2446.48
89.8511	2442.6
89.9011	2439.68
89.9511	2436.84
90.0011	2434.92
90.0511	2434.04
90.1011	2436.2
90.1511	2441.32
90.2011	2448.12
90.2511	2455.64
90.3011	2459.56
90.3511	2456.76
90.4011	2447.08
90.4511	2432.96
90.5011	2415.68
90.5511	2400.64
90.6011	2391.32
90.6511	2388.76
90.7011	2390.52
90.7511	2394.96
90.8011	2397.64
90.8511	2396.12
90.9011	2390.2
90.9511	2381.2
91.0011	2370.48
91.0511	2362.4
91.1011	2357.44
91.1511	2355.12
91.2011	2355.72
91.2511	2358.92
91.3011	2361.12
91.3511	2363.88
91.4011	2366.76
91.4511	2368.76
91.5011	2369.8
91.5511	2372.2
91.6011	2373.76
91.6511	2376.12
91.7011	2381.12
91.7511	2387.44
91.8011	2393.24
91.8511	2400
91.9011	2405
91.9511	2404.56
92.0011	2400.24
92.0511	2392.64
92.1011	2380.96
92.1511	2368
92.2011	2356.6
92.2511	2347.64
92.3011	2341.8
92.3511	2339.48
92.4011	2338.04
92.4511	2337.96
92.5011	2335.68
92.5511	2330.16
92.6011	2321.36
92.6511	2311.48
92.7011	2299
92.7511	2287.28
92.8011	2278.48
92.8511	2272.44
92.9011	2269.96
92.9511	2271.04
93.0011	2275.08
93.0511	2278.84
93.1011	2282.84
93.1511	2283.84
93.2011	2283.52
93.2511	2281.72
93.3011	2280.96
93.3511	2280.6
93.4011	2282.88
93.4511	2288.04
93.5011	2293.72
93.5511	2298.8
93.6011	2302.96
93.6511	2304.68
93.7011	2298.96
93.7511	2289.56
93.8011	2277.64
93.8511	2264.6
93.9011	2252.72
93.9511	2247.08
94.0011	2245.68
94.0511	2246.96
94.1011	2250.56
94.1511	2254.72
94.2011	2258.52
94.2511	2262.52
94.3011	2267.92
94.3511	2272.68
94.4011	2277
94.4511	2280.24
94.5011	2281.56
94.5511	2278.52
94.6011	2273.84
94.6511	2267.76
94.7011	2260.28
94.7511	2251.84
94.8011	2245.36
94.8511	2238.84
94.9011	2232.92
94.9511	2227.16
95.0011	2222.76
95.0511	2219.68
95.1011	2219.4
95.1511	2220.12
95.2011	2222.24
95.2511	2223.88
95.3011	2224.08
95.3511	2222.76
95.4011	2221.04
95.4511	2219.76
95.5011	2219.8
95.5511	2220.6
95.6011	2220.8
95.6511	2221.76
95.7011	2222.8
95.7511	2223.96
95.8011	2225.48
95.8511	2228.69
95.9011	2231.81
95.9511	2233.42
96.0011	2234.89
